# Supplementary material for: U.S. household food acquisition behaviors during the COVID-19 pandemic
Source: PLoS One. 2022 Jul 14;17(7):e0271522. doi: 10.1371/journal.pone.0271522 (PMC9282540; doi:10.1371/journal.pone.0271522)
Supplement: S1 File — (XLSX) [file pone.0271522.s001.xlsx]

## Sheet: Data
ID	Wave	blast14gip	blast14go	blast14mk	blast14ir	blast14or	blast14to	blast14fb	blast14fm	dec	mar	ne	south	midwest	loinc	medinc	hiinc	female	male	age1834	age3554	age55up	bachelors	repub	dem	metro2	snap2	white	afam
1	1	1	1	1	1	0	1	0	0	0	0	1	0	0	0	0	1	1	0	1	0	0	1	0	0	1	1	1	0
2	1	1	0	0	0	0	1	0	0	0	0	0	1	0	0	1	0	1	0	0	1	0	0	0	0	0	0	1	0
3	1	1	0	0	0	0	0	0	0	0	0	0	0	1	0	1	0	1	0	0	1	0	1	0	0	1	0	1	0
4	1	1	0	0	0	0	0	0	0	0	0	1	0	0	1	0	0	1	0	1	0	0	1	0	1	1	1	0	0
5	1	1	0	0	1	1	0	0	1	0	0	0	1	0	0	1	0	1	0	1	0	0	0	1	0	0	0	1	0
6	1	1	0	0	0	0	0	0	1	0	0	0	0	1	0	1	0	0	1	0	0	1	1	1	0	0	0	1	0
7	1	1	0	0	1	0	1	0	0	0	0	0	0	0	1	0	0	1	0	0	0	1	0	0	1	1	0	1	0
8	1	1	0	0	0	0	0	0	0	0	0	1	0	0	0	1	0	0	1	0	1	0	1	0	0	0	0	1	0
10	1	1	0	0	0	0	1	0	0	0	0	0	1	0	1	0	0	1	0	0	0	1	0	1	0	0	0	1	0
11	1	1	0	0	0	0	0	0	0	0	0	0	0	0	0	1	0	1	0	0	0	1	0	0	0	0	0	1	0
12	1	1	0	0	0	0	1	0	0	0	0	0	0	0	0	0	1	0	1	0	0	1	0	0	0	0	0	1	0
13	1	1	1	0	0	0	1	0	1	0	0	0	0	1	0	0	1	1	0	0	0	1	1	0	1	1	0	1	0
14	1	1	0	0	1	1	0	0	0	0	0	0	0	0	0	1	0	0	1	0	0	1	1	1	0	0	0	1	0
15	1	1	1	1	1	0	1	0	0	0	0	1	0	0	0	1	0	0	1	0	0	1	1	1	0	0	0	1	0
16	1	1	1	0	0	0	0	0	0	0	0	1	0	0	1	0	0	1	0	0	0	1	0	0	1	1	0	0	1
17	1	1	0	0	0	0	1	0	0	0	0	0	1	0	0	0	1	0	1	0	0	1	1	1	0	0	0	1	0
18	1	1	0	0	1	1	0	0	1	0	0	1	0	0	0	0	1	1	0	0	0	1	1	1	0	0	0	1	0
19	1	1	0	0	1	1	0	0	0	0	0	0	0	1	0	0	1	1	0	0	0	1	0	1	0	0	0	1	0
20	1	1	0	0	0	0	1	0	0	0	0	0	0	0	0	1	0	0	1	0	0	1	0	1	0	0	0	1	0
21	1	1	0	0	0	0	0	0	0	0	0	1	0	0	1	0	0	0	1	0	1	0	0	0	0	0	0	1	0
22	1	1	0	0	0	0	0	1	1	0	0	0	1	0	0	0	1	0	1	0	0	1	1	0	0	1	0	1	0
23	1	1	1	0	0	1	1	0	1	0	0	1	0	0	1	0	0	1	0	0	1	0	1	0	1	0	0	1	0
24	1	1	0	0	0	0	0	0	0	0	0	0	0	0	0	1	0	1	0	0	0	1	1	0	0	0	0	0	0
25	1	1	0	0	0	0	1	0	0	0	0	0	0	0	0	1	0	0	1	0	0	1	0	0	1	1	0	1	0
26	1	1	1	0	0	0	1	0	0	0	0	1	0	0	0	1	0	1	0	0	0	1	0	0	1	0	0	1	0
27	1	1	0	1	0	0	1	0	0	0	0	0	0	0	1	0	0	0	1	0	0	1	0	1	0	0	0	1	0
28	1	1	0	0	0	1	0	0	0	0	0	1	0	0	0	1	0	1	0	0	0	1	1	0	0	1	0	1	0
29	1	1	0	0	0	0	0	0	0	0	0	0	1	0	0	1	0	0	1	0	0	1	1	0	1	0	0	1	0
30	1	1	0	0	0	1	0	0	0	0	0	0	0	1	0	1	0	1	0	0	0	1	0	1	0	0	0	1	0
31	1	1	0	0	0	0	0	0	0	0	0	0	0	1	1	0	0	1	0	0	0	1	1	0	1	0	0	1	0
32	1	1	0	0	0	0	1	0	0	0	0	0	0	1	0	1	0	1	0	0	0	1	1	0	1	1	0	1	0
33	1	1	0	0	0	0	0	0	0	0	0	0	0	1	1	0	0	1	0	0	0	1	0	1	0	0	0	1	0
34	1	1	0	0	0	0	1	0	0	0	0	0	0	0	0	0	1	1	0	0	1	0	1	0	0	0	0	0	0
35	1	1	1	0	1	0	0	0	0	0	0	1	0	0	0	1	0	1	0	0	0	1	0	0	1	1	0	1	0
36	1	1	0	0	0	0	0	0	0	0	0	0	0	0	0	1	0	1	0	0	0	1	0	0	1	1	0	1	0
37	1	1	0	0	0	0	0	0	0	0	0	0	1	0	1	0	0	1	0	0	0	1	0	0	0	0	0	1	0
38	1	1	0	0	0	0	0	0	0	0	0	0	1	0	1	0	0	0	1	0	1	0	0	0	1	0	0	1	0
39	1	1	0	0	0	0	0	0	0	0	0	1	0	0	1	0	0	1	0	0	0	1	0	0	1	1	1	1	0
40	1	0	1	0	0	0	0	0	0	0	0	0	0	1	1	0	0	1	0	0	0	1	0	0	1	1	0	1	0
41	1	1	1	0	1	1	1	0	1	0	0	1	0	0	1	0	0	0	1	0	1	0	0	0	0	0	0	1	0
42	1	1	0	0	0	0	0	0	0	0	0	0	1	0	0	1	0	1	0	0	1	0	1	0	1	1	0	1	0
43	1	1	0	0	0	0	1	0	0	0	0	0	1	0	0	1	0	0	1	0	0	1	1	0	0	1	0	1	0
44	1	1	0	0	0	1	1	0	0	0	0	0	0	0	0	0	1	0	1	0	0	1	1	0	1	0	0	0	0
45	1	1	0	0	0	0	1	0	0	0	0	0	1	0	0	1	0	1	0	0	1	0	0	0	0	0	0	1	0
46	1	1	0	0	0	0	0	0	0	0	0	0	0	0	1	0	0	1	0	0	0	1	1	0	1	1	1	1	0
47	1	1	0	0	0	0	0	0	0	0	0	1	0	0	0	1	0	0	1	0	0	1	1	0	0	1	0	1	0
48	1	1	0	0	0	0	0	1	1	0	0	0	1	0	1	0	0	0	1	0	1	0	1	0	0	1	1	1	0
49	1	1	0	0	0	0	0	0	0	0	0	0	1	0	0	1	0	0	1	0	0	1	1	1	0	0	0	1	0
50	1	1	0	0	0	0	0	0	0	0	0	0	0	0	1	0	0	1	0	0	0	1	0	1	0	0	0	0	0
51	1	1	0	0	0	1	1	0	0	0	0	1	0	0	1	0	0	1	0	0	0	1	0	0	0	0	0	1	0
52	1	1	0	0	1	0	0	0	0	0	0	0	0	0	1	0	0	1	0	0	0	1	0	1	0	0	0	1	0
53	1	1	0	0	0	0	0	0	0	0	0	0	0	0	1	0	0	0	1	0	0	1	0	1	0	0	0	1	0
54	1	1	0	0	0	0	0	0	0	0	0	0	0	1	1	0	0	0	1	0	0	1	0	0	0	0	0	1	0
55	1	1	0	0	0	0	0	0	0	0	0	0	1	0	0	1	0	0	1	1	0	0	1	0	1	0	0	0	0
56	1	1	0	0	1	1	1	0	1	0	0	0	0	0	1	0	0	0	1	0	1	0	0	1	0	1	0	0	0
57	1	1	0	0	1	0	0	0	0	0	0	0	0	1	1	0	0	1	0	0	0	1	0	1	0	0	0	1	0
58	1	1	0	0	0	0	1	0	0	0	0	0	1	0	1	0	0	1	0	0	1	0	1	1	0	0	0	1	0
59	1	1	0	0	0	0	0	0	0	0	0	1	0	0	1	0	0	1	0	0	0	1	0	1	0	0	0	1	0
60	1	1	1	0	0	0	1	0	0	0	0	0	1	0	1	0	0	1	0	0	0	1	0	1	0	0	0	1	0
61	1	1	1	0	0	0	1	1	0	0	0	0	1	0	1	0	0	0	1	0	0	1	0	0	1	0	1	1	0
62	1	1	0	0	0	0	0	0	0	0	0	0	0	1	0	1	0	0	1	0	1	0	0	0	0	0	0	1	0
63	1	1	0	0	1	0	0	0	0	0	0	1	0	0	0	1	0	1	0	0	0	1	0	0	0	0	0	1	0
65	1	1	0	0	0	0	1	0	0	0	0	0	1	0	0	0	1	1	0	0	0	1	1	0	1	1	0	1	0
66	1	1	1	0	1	0	1	0	0	0	0	1	0	0	1	0	0	1	0	0	0	1	0	1	0	0	0	1	0
67	1	1	1	0	0	0	1	0	0	0	0	0	1	0	0	1	0	1	0	0	0	1	1	1	0	1	0	1	0
68	1	1	0	0	0	0	1	0	0	0	0	0	0	1	0	1	0	1	0	0	1	0	1	0	1	1	0	0	0
69	1	1	1	0	1	1	1	1	0	0	0	0	1	0	1	0	0	0	1	1	0	0	0	1	0	0	1	1	0
71	1	1	1	0	0	0	1	0	0	0	0	0	1	0	0	1	0	1	0	1	0	0	1	0	1	1	0	0	0
72	1	1	0	0	0	0	1	0	0	0	0	0	0	0	1	0	0	0	1	0	1	0	0	0	1	0	0	1	0
73	1	1	0	0	0	0	1	0	0	0	0	0	1	0	0	1	0	0	1	0	0	1	1	0	1	1	0	0	1
74	1	1	0	0	1	1	1	0	0	0	0	0	0	1	0	1	0	1	0	0	1	0	0	1	0	0	0	1	0
75	1	1	0	0	0	0	0	0	1	0	0	0	0	1	1	0	0	0	1	1	0	0	0	0	1	0	0	0	1
77	1	1	0	0	0	0	1	0	0	0	0	0	1	0	1	0	0	1	0	0	1	0	0	0	0	0	1	1	0
78	1	1	0	0	0	0	1	0	1	0	0	1	0	0	0	1	0	1	0	0	1	0	0	1	0	0	0	1	0
79	1	1	0	0	1	0	0	0	0	0	0	0	1	0	0	0	1	0	1	0	1	0	1	0	1	0	0	1	0
80	1	1	0	0	0	0	1	0	0	0	0	0	0	0	1	0	0	1	0	1	0	0	1	0	0	1	0	1	0
81	1	0	0	0	0	0	1	0	0	0	0	1	0	0	0	1	0	1	0	0	0	1	0	1	0	0	0	1	0
82	1	1	0	0	0	0	0	1	0	0	0	1	0	0	1	0	0	0	1	1	0	0	0	0	1	0	1	1	0
83	1	1	0	0	0	0	1	0	0	0	0	0	0	1	1	0	0	1	0	0	1	0	0	0	1	0	0	1	0
84	1	1	0	0	0	0	1	0	0	0	0	0	0	0	0	1	0	0	1	0	1	0	0	0	0	0	0	1	0
85	1	1	1	0	0	0	1	0	1	0	0	0	0	1	0	1	0	1	0	0	1	0	1	0	0	1	0	1	0
86	1	1	0	0	1	0	1	0	0	0	0	0	1	0	1	0	0	1	0	0	1	0	0	1	0	1	0	1	0
87	1	1	1	0	1	0	0	0	0	0	0	0	1	0	1	0	0	0	1	0	1	0	0	0	1	0	1	1	0
88	1	1	1	0	0	0	1	0	1	0	0	0	1	0	1	0	0	1	0	0	1	0	0	1	0	0	1	1	0
89	1	1	0	0	1	1	1	0	1	0	0	0	1	0	1	0	0	1	0	0	1	0	0	1	0	0	0	1	0
90	1	1	0	0	0	0	1	0	0	0	0	0	1	0	1	0	0	1	0	0	1	0	0	0	0	0	0	1	0
91	1	1	0	0	0	0	0	0	0	0	0	0	0	1	0	1	0	0	1	0	1	0	1	0	0	0	0	1	0
92	1	0	1	1	0	0	1	0	0	0	0	0	1	0	1	0	0	0	1	0	1	0	0	1	0	0	0	1	0
93	1	1	0	0	0	1	1	0	0	0	0	0	1	0	1	0	0	1	0	0	1	0	0	1	0	0	0	1	0
94	1	1	1	0	0	1	0	0	0	0	0	0	1	0	1	0	0	0	1	1	0	0	1	0	1	0	0	1	0
95	1	0	1	0	0	0	0	0	0	0	0	1	0	0	1	0	0	1	0	0	1	0	1	0	0	1	0	1	0
96	1	1	0	0	0	0	1	0	0	0	0	0	0	0	0	0	1	0	1	0	0	1	1	1	0	0	0	1	0
97	1	1	0	0	1	1	1	0	0	0	0	0	0	0	0	0	1	0	1	0	0	1	1	1	0	1	0	1	0
98	1	1	0	0	0	0	0	0	0	0	0	0	0	0	0	0	1	0	1	0	0	1	1	0	1	1	0	1	0
99	1	1	0	0	0	0	1	0	0	0	0	0	0	0	0	0	1	0	1	0	0	1	0	0	1	1	0	1	0
100	1	1	0	0	0	0	1	0	1	0	0	0	1	0	0	0	1	0	1	0	0	1	1	0	0	1	0	1	0
101	1	1	0	0	0	0	1	0	0	0	0	0	1	0	0	1	0	0	1	0	0	1	1	0	0	1	0	1	0
102	1	0	1	0	1	0	1	0	0	0	0	0	0	1	0	0	1	0	1	0	0	1	1	1	0	0	0	1	0
103	1	1	0	0	0	0	1	0	0	0	0	0	0	0	1	0	0	1	0	0	0	1	1	0	0	0	0	1	0
104	1	1	0	0	0	0	1	0	1	0	0	0	1	0	0	0	1	0	1	0	0	1	1	0	1	0	0	1	0
105	1	1	0	0	0	0	1	0	0	0	0	0	1	0	0	1	0	0	1	0	0	1	1	0	1	1	0	1	0
106	1	1	0	0	1	0	0	0	0	0	0	0	1	0	0	0	1	1	0	0	0	1	1	1	0	1	0	1	0
107	1	1	0	0	0	1	1	0	0	0	0	0	0	0	1	0	0	1	0	0	0	1	1	0	1	1	0	1	0
108	1	1	0	1	1	1	0	0	1	0	0	1	0	0	0	1	0	1	0	0	0	1	1	1	0	1	0	1	0
109	1	1	0	0	1	1	0	0	0	0	0	0	0	1	0	0	1	1	0	0	0	1	1	1	0	0	0	1	0
110	1	1	0	0	1	0	1	0	0	0	0	0	0	1	0	0	1	0	1	0	0	1	1	1	0	0	0	1	0
111	1	1	0	0	1	1	0	0	1	0	0	1	0	0	0	0	1	1	0	0	0	1	1	0	0	0	0	1	0
112	1	1	0	0	0	0	1	0	0	0	0	0	1	0	0	1	0	0	1	0	0	1	1	0	0	0	0	1	0
113	1	1	0	0	1	0	0	0	1	0	0	0	1	0	1	0	0	1	0	0	0	1	1	0	1	0	0	1	0
114	1	1	0	0	1	1	1	0	0	0	0	0	1	0	0	0	1	1	0	0	0	1	1	1	0	0	0	1	0
115	1	1	0	0	1	0	0	0	0	0	0	1	0	0	0	0	1	1	0	0	0	1	0	0	0	1	0	1	0
116	1	1	0	0	1	0	0	0	0	0	0	0	1	0	0	0	1	0	1	0	0	1	1	1	0	1	0	1	0
117	1	1	0	0	0	0	0	0	0	0	0	0	0	0	0	0	1	0	1	0	0	1	1	0	1	1	0	1	0
118	1	1	0	0	0	0	0	0	0	0	0	0	0	0	0	0	1	1	0	0	0	1	1	0	0	1	0	1	0
119	1	1	0	0	0	0	1	0	0	0	0	0	1	0	0	0	1	0	1	0	0	1	1	1	0	0	0	1	0
120	1	1	0	0	0	1	1	0	0	0	0	0	0	0	0	0	1	0	1	0	0	1	1	1	0	1	0	1	0
121	1	1	0	0	1	0	0	0	0	0	0	0	1	0	1	0	0	0	1	0	0	1	1	1	0	0	0	1	0
122	1	1	0	0	0	0	0	0	0	0	0	0	0	0	0	0	1	1	0	0	0	1	1	1	0	0	0	1	0
123	1	1	0	0	0	1	1	0	0	0	0	1	0	0	1	0	0	1	0	0	0	1	1	0	1	1	0	1	0
124	1	1	0	0	1	1	1	0	0	0	0	0	0	0	0	0	1	0	1	0	0	1	1	1	0	1	0	1	0
125	1	1	0	0	1	1	1	0	0	0	0	0	1	0	0	0	1	0	1	0	0	1	1	1	0	1	0	1	0
126	1	1	0	0	0	1	0	0	0	0	0	0	0	1	0	0	1	1	0	0	0	1	1	1	0	0	0	1	0
127	1	1	0	0	0	1	0	0	0	0	0	1	0	0	1	0	0	0	1	0	0	1	1	0	1	0	0	1	0
128	1	1	0	0	1	0	1	0	0	0	0	0	0	0	0	0	1	0	1	0	0	1	1	0	1	1	0	1	0
129	1	1	0	0	0	0	0	0	0	0	0	0	0	0	0	0	1	0	1	0	0	1	1	1	0	1	0	1	0
130	1	1	0	0	0	1	1	0	0	0	0	1	0	0	1	0	0	1	0	0	0	1	1	0	0	0	0	1	0
131	1	1	1	0	0	1	1	0	0	0	0	0	0	1	0	0	1	0	1	0	0	1	1	0	1	1	0	1	0
132	1	1	0	0	0	0	0	0	0	0	0	0	0	0	0	0	1	1	0	0	0	1	1	0	1	0	0	1	0
133	1	1	0	0	1	1	1	0	0	0	0	0	0	0	0	0	1	1	0	0	0	1	1	1	0	0	0	1	0
134	1	1	0	0	0	0	0	0	0	0	0	1	0	0	0	1	0	1	0	0	0	1	1	0	1	1	0	1	0
135	1	1	0	0	0	1	0	0	0	0	0	1	0	0	0	0	1	1	0	0	0	1	1	0	0	1	0	1	0
136	1	1	0	0	0	1	0	0	0	0	0	0	0	1	0	0	1	1	0	0	0	1	1	0	0	0	0	1	0
137	1	1	0	0	1	1	0	0	0	0	0	0	0	0	0	0	1	0	1	0	0	1	1	1	0	0	0	1	0
138	1	1	0	0	1	0	1	0	0	0	0	0	0	1	0	1	0	0	1	0	0	1	1	1	0	0	0	1	0
139	1	1	0	0	0	0	1	0	0	0	0	0	1	0	1	0	0	0	1	0	0	1	1	1	0	0	0	1	0
140	1	1	0	0	1	1	0	0	0	0	0	0	0	1	0	1	0	1	0	0	0	1	1	0	0	1	0	1	0
141	1	1	0	0	1	0	1	0	0	0	0	0	1	0	0	0	1	0	1	0	0	1	1	1	0	0	0	1	0
142	1	1	0	0	1	0	0	0	0	0	0	0	1	0	0	0	1	0	1	0	0	1	1	1	0	1	0	1	0
143	1	1	0	0	0	0	1	0	0	0	0	0	0	0	0	1	0	0	1	0	0	1	1	1	0	0	0	1	0
144	1	1	1	0	0	0	1	0	1	0	0	0	0	1	0	1	0	0	1	0	0	1	0	0	1	1	0	1	0
145	1	0	1	0	0	1	0	0	0	0	0	0	0	0	1	0	0	0	1	0	0	1	0	1	0	0	0	1	0
146	1	1	0	0	0	0	0	0	0	0	0	0	0	1	1	0	0	1	0	0	0	1	1	0	1	0	0	0	0
147	1	1	0	0	1	1	0	0	0	0	0	1	0	0	0	0	1	0	1	0	1	0	1	1	0	0	0	1	0
148	1	1	1	0	0	1	0	0	0	0	0	1	0	0	0	0	1	1	0	0	0	1	1	0	1	1	0	1	0
149	1	1	0	0	0	0	1	0	0	0	0	0	0	0	1	0	0	0	1	0	0	1	1	0	1	1	0	0	0
150	1	1	0	0	0	1	1	0	0	0	0	0	0	0	1	0	0	0	1	0	0	1	1	1	0	0	0	1	0
151	1	1	0	0	0	0	0	0	0	0	0	0	0	0	1	0	0	1	0	0	0	1	1	0	0	1	0	1	0
152	1	1	0	0	0	0	0	0	0	0	0	0	0	0	0	0	1	0	1	0	0	1	1	0	0	1	0	1	0
153	1	1	0	0	0	0	0	0	0	0	0	0	1	0	0	1	0	1	0	0	0	1	0	1	0	1	0	1	0
154	1	1	0	0	0	0	0	0	0	0	0	0	0	1	0	0	1	0	1	0	0	1	1	1	0	1	0	1	0
155	1	1	0	0	1	1	0	0	0	0	0	0	0	0	0	1	0	1	0	0	0	1	1	0	1	1	0	1	0
156	1	1	0	0	0	1	0	0	0	0	0	0	0	0	1	0	0	0	1	0	0	1	1	0	0	0	0	1	0
157	1	1	0	0	0	1	0	0	0	0	0	1	0	0	0	0	1	0	1	0	0	1	1	0	1	1	0	1	0
158	1	1	0	0	0	1	0	0	0	0	0	0	0	0	0	1	0	1	0	0	0	1	1	1	0	1	0	1	0
159	1	1	0	0	0	1	1	0	0	0	0	0	0	0	1	0	0	0	1	0	0	1	1	1	0	0	0	1	0
160	1	1	0	0	0	0	0	0	0	0	0	0	1	0	1	0	0	0	1	0	1	0	1	1	0	0	0	1	0
161	1	1	0	0	0	1	1	0	0	0	0	0	1	0	0	0	1	0	1	0	0	1	1	1	0	0	0	1	0
162	1	1	0	0	0	0	1	0	0	0	0	0	0	0	0	0	1	0	1	0	0	1	1	0	0	1	0	1	0
163	1	1	1	0	1	1	0	0	0	0	0	0	1	0	0	0	1	1	0	0	0	1	1	0	0	0	0	1	0
164	1	1	1	0	0	0	1	0	1	0	0	0	0	0	1	0	0	0	1	0	0	1	1	0	0	0	0	1	0
165	1	1	0	0	0	0	1	0	0	0	0	0	0	0	0	1	0	0	1	0	0	1	1	0	1	1	0	1	0
166	1	0	0	0	1	0	0	1	1	0	0	0	1	0	1	0	0	1	0	0	0	1	1	0	0	0	0	1	0
167	1	1	0	0	0	0	1	0	0	0	0	0	1	0	0	1	0	1	0	0	0	1	1	0	0	1	0	1	0
168	1	1	0	0	0	0	1	0	0	0	0	1	0	0	0	0	1	1	0	0	0	1	1	0	1	1	0	1	0
169	1	1	0	0	0	0	1	0	0	0	0	0	0	0	0	1	0	0	1	0	0	1	0	0	1	0	0	1	0
170	1	0	1	1	0	0	1	0	0	0	0	0	0	0	0	1	0	0	1	0	0	1	1	1	0	1	0	1	0
171	1	1	1	0	0	1	1	0	0	0	0	0	0	0	0	0	1	1	0	0	0	1	1	0	0	1	0	1	0
172	1	1	1	0	0	0	1	0	0	0	0	0	0	0	0	1	0	0	1	0	0	1	1	0	0	1	0	0	0
173	1	0	1	1	0	0	1	0	0	0	0	0	0	0	0	0	1	1	0	0	0	1	1	0	0	1	0	1	0
174	1	1	0	0	0	0	1	0	0	0	0	0	1	0	0	1	0	1	0	0	0	1	1	1	0	0	0	1	0
175	1	0	1	0	0	0	0	0	0	0	0	0	1	0	0	0	1	1	0	0	0	1	1	0	1	0	0	1	0
176	1	0	1	0	0	0	1	0	0	0	0	0	0	0	0	0	1	0	1	0	0	1	1	0	0	1	0	1	0
177	1	1	0	0	0	0	1	0	1	0	0	0	1	0	1	0	0	1	0	0	0	1	1	0	0	0	0	1	0
178	1	1	0	0	0	0	0	0	0	0	0	0	0	0	0	0	1	0	1	0	0	1	0	1	0	0	0	1	0
179	1	1	0	0	0	0	1	0	0	0	0	0	1	0	0	0	1	1	0	0	0	1	1	0	1	0	0	1	0
180	1	1	0	0	1	0	1	0	0	0	0	0	1	0	0	1	0	1	0	0	0	1	1	0	1	0	0	1	0
181	1	1	1	0	0	0	0	0	0	0	0	0	1	0	0	0	1	0	1	0	0	1	1	0	0	1	0	1	0
182	1	1	0	0	1	0	1	0	0	0	0	0	1	0	1	0	0	1	0	0	0	1	0	0	0	1	0	1	0
183	1	1	0	0	0	0	1	0	0	0	0	0	0	0	0	0	1	1	0	0	0	1	1	0	1	1	0	1	0
184	1	1	0	0	1	0	1	0	0	0	0	1	0	0	0	0	1	1	0	0	0	1	1	1	0	0	0	1	0
185	1	1	0	0	0	0	1	0	0	0	0	0	1	0	0	0	1	0	1	0	0	1	1	1	0	1	0	1	0
186	1	1	0	0	0	0	1	0	1	0	0	0	0	1	0	1	0	1	0	0	0	1	1	0	1	0	0	1	0
187	1	1	0	0	0	0	1	0	0	0	0	0	0	0	1	0	0	1	0	0	0	1	1	0	0	0	0	1	0
188	1	1	0	0	0	1	1	0	0	0	0	1	0	0	0	1	0	0	1	0	0	1	1	0	1	1	0	1	0
189	1	1	0	0	1	1	0	0	0	0	0	0	0	0	0	0	1	1	0	0	0	1	1	0	0	1	0	1	0
190	1	1	0	0	0	0	1	0	0	0	0	0	0	0	0	0	1	1	0	0	0	1	1	0	1	1	0	1	0
191	1	1	1	1	0	0	1	0	0	0	0	0	1	0	0	1	0	1	0	0	0	1	1	0	0	0	0	1	0
192	1	1	0	0	0	1	0	0	0	0	0	0	0	0	0	0	1	1	0	0	0	1	1	0	0	1	0	1	0
193	1	1	1	1	0	1	1	0	0	0	0	1	0	0	0	0	1	1	0	0	0	1	1	0	1	1	0	1	0
194	1	1	0	0	1	0	1	0	0	0	0	1	0	0	1	0	0	1	0	0	0	1	1	0	1	0	0	1	0
195	1	1	0	0	1	0	1	0	1	0	0	0	1	0	1	0	0	0	1	0	0	1	0	0	0	0	0	1	0
196	1	1	0	0	1	0	1	0	0	0	0	0	1	0	1	0	0	0	1	0	0	1	1	1	0	0	0	1	0
197	1	1	0	0	0	1	1	0	1	0	0	1	0	0	0	0	1	0	1	0	0	1	1	0	0	1	0	1	0
198	1	1	1	0	0	0	0	0	0	0	0	0	0	0	1	0	0	0	1	0	0	1	1	0	1	0	0	1	0
199	1	0	1	0	0	0	1	0	0	0	0	0	1	0	0	0	1	1	0	0	0	1	1	0	0	0	0	1	0
200	1	1	0	0	1	1	1	0	0	0	0	1	0	0	0	0	1	1	0	0	0	1	1	0	0	1	0	1	0
201	1	1	0	0	0	0	0	0	0	0	0	0	0	0	0	1	0	1	0	0	0	1	1	0	1	1	0	1	0
202	1	1	0	0	0	0	1	0	0	0	0	0	0	0	0	0	1	0	1	0	0	1	1	0	1	0	0	1	0
203	1	0	1	0	0	0	0	0	0	0	0	0	1	0	0	0	1	0	1	0	0	1	0	1	0	0	0	1	0
204	1	1	1	0	0	0	1	0	0	0	0	0	0	0	0	0	1	1	0	0	0	1	1	1	0	0	0	1	0
205	1	1	0	0	0	1	0	0	0	0	0	1	0	0	0	1	0	1	0	0	0	1	1	0	1	1	0	1	0
206	1	0	1	0	0	0	0	0	0	0	0	0	0	0	1	0	0	0	1	0	0	1	1	0	0	1	0	1	0
207	1	1	0	0	0	1	1	0	0	0	0	1	0	0	0	0	1	1	0	0	0	1	0	0	1	0	0	1	0
208	1	1	0	0	0	0	0	0	0	0	0	1	0	0	0	1	0	1	0	0	0	1	1	0	0	0	0	1	0
209	1	0	1	0	0	0	1	0	0	0	0	0	1	0	0	0	1	0	1	0	0	1	1	0	0	0	0	1	0
210	1	1	0	0	1	0	0	0	0	0	0	0	1	0	1	0	0	1	0	0	0	1	0	1	0	0	0	1	0
211	1	1	0	0	0	0	1	0	0	0	0	0	1	0	0	1	0	0	1	0	0	1	1	0	1	1	0	1	0
212	1	1	0	0	1	0	1	0	0	0	0	0	0	1	0	0	1	1	0	0	0	1	1	1	0	0	0	1	0
213	1	1	0	0	0	1	1	0	1	0	0	1	0	0	0	0	1	0	1	0	0	1	0	1	0	0	0	0	0
214	1	1	0	0	1	0	1	0	0	0	0	1	0	0	0	0	1	1	0	0	0	1	1	0	1	0	0	0	1
215	1	1	0	0	0	1	1	0	0	0	0	1	0	0	0	0	1	0	1	0	0	1	1	0	1	1	0	1	0
216	1	1	0	0	1	0	0	0	0	0	0	0	1	0	0	0	1	0	1	0	0	1	1	0	1	1	0	1	0
217	1	1	0	0	0	1	1	0	1	0	0	0	1	0	0	0	1	0	1	0	0	1	1	0	1	0	0	1	0
218	1	1	0	0	1	0	1	0	0	0	0	1	0	0	0	0	1	0	1	0	0	1	0	1	0	0	0	1	0
219	1	1	0	0	0	0	1	0	0	0	0	1	0	0	0	0	1	1	0	0	0	1	1	0	1	1	0	1	0
220	1	1	0	0	0	0	1	0	0	0	0	0	1	0	0	0	1	0	1	0	0	1	1	1	0	0	0	1	0
221	1	1	0	0	0	0	0	0	0	0	0	0	0	1	0	0	1	1	0	0	0	1	1	1	0	1	0	1	0
222	1	1	0	0	0	1	1	0	0	0	0	1	0	0	1	0	0	0	1	0	0	1	0	1	0	1	0	1	0
223	1	1	0	0	1	1	0	0	0	0	0	0	1	0	0	0	1	0	1	0	0	1	1	1	0	1	0	1	0
224	1	1	1	0	1	0	0	0	0	0	0	0	0	1	0	0	1	0	1	0	0	1	1	0	1	1	0	1	0
225	1	1	0	0	0	1	0	0	0	0	0	0	1	0	0	0	1	1	0	0	0	1	1	0	1	1	0	1	0
226	1	1	0	0	0	0	1	0	0	0	0	0	0	1	1	0	0	0	1	0	0	1	1	0	1	1	0	0	0
227	1	1	1	0	0	0	1	0	0	0	0	1	0	0	0	1	0	0	1	0	0	1	1	1	0	1	0	1	0
228	1	1	0	0	0	0	1	0	0	0	0	0	1	0	1	0	0	0	1	0	0	1	1	1	0	0	0	1	0
229	1	1	0	0	1	1	1	0	0	0	0	0	1	0	0	0	1	0	1	0	0	1	1	1	0	0	0	1	0
230	1	1	0	0	0	0	0	0	0	0	0	1	0	0	0	0	1	0	1	0	0	1	1	0	1	1	0	1	0
231	1	1	0	0	1	0	0	0	0	0	0	0	0	1	0	1	0	1	0	0	0	1	1	1	0	0	0	1	0
232	1	1	0	0	0	0	1	0	0	0	0	0	0	0	0	0	1	1	0	0	0	1	1	0	1	1	0	1	0
233	1	1	0	0	0	0	1	0	1	0	0	1	0	0	0	1	0	1	0	0	0	1	1	0	1	1	0	1	0
234	1	0	1	0	0	0	1	0	0	0	0	0	0	1	0	1	0	0	1	0	0	1	1	0	1	1	0	1	0
235	1	1	0	0	0	1	1	0	0	0	0	1	0	0	0	0	1	1	0	0	0	1	1	0	1	1	0	1	0
236	1	1	0	0	1	0	0	0	0	0	0	1	0	0	0	0	1	1	0	0	0	1	1	0	0	0	0	1	0
237	1	1	0	0	1	0	0	0	1	0	0	0	0	1	0	0	1	1	0	0	0	1	1	1	0	0	0	1	0
238	1	1	0	0	1	0	1	0	1	0	0	0	0	1	0	0	1	1	0	0	0	1	1	0	0	0	0	1	0
239	1	1	0	0	1	0	1	0	0	0	0	0	1	0	0	0	1	0	1	0	0	1	1	1	0	1	0	1	0
240	1	1	0	0	0	0	0	0	0	0	0	0	0	1	0	0	1	1	0	0	0	1	1	0	1	1	0	1	0
241	1	1	1	0	1	1	1	0	0	0	0	0	0	1	0	1	0	1	0	0	0	1	0	1	0	1	0	1	0
242	1	1	0	0	1	1	1	0	0	0	0	1	0	0	0	0	1	0	1	0	0	1	1	0	1	1	0	1	0
243	1	1	0	0	1	0	1	0	0	0	0	0	1	0	1	0	0	0	1	0	0	1	1	1	0	0	0	1	0
244	1	1	0	0	0	1	1	0	0	0	0	0	1	0	0	0	1	1	0	0	0	1	1	0	1	1	0	1	0
245	1	1	0	0	1	0	1	0	1	0	0	1	0	0	0	1	0	1	0	0	0	1	0	1	0	0	0	1	0
246	1	1	0	0	1	1	0	0	0	0	0	0	1	0	0	0	1	1	0	0	0	1	1	1	0	1	0	1	0
247	1	1	0	0	0	1	1	0	0	0	0	0	1	0	0	0	1	0	1	0	0	1	1	1	0	1	0	1	0
248	1	1	0	0	0	0	1	0	0	0	0	0	0	1	1	0	0	0	1	0	0	1	1	0	0	1	0	1	0
249	1	0	1	0	0	0	1	0	0	0	0	0	0	0	1	0	0	0	1	0	0	1	1	0	1	0	0	1	0
250	1	1	0	0	1	1	1	0	0	0	0	0	1	0	0	1	0	1	0	0	0	1	0	0	1	0	0	1	0
251	1	1	0	0	1	1	1	0	0	0	0	0	0	0	0	0	1	0	1	0	0	1	1	1	0	0	0	1	0
252	1	1	1	1	1	1	1	0	1	0	0	1	0	0	0	0	1	0	1	0	0	1	1	1	0	1	0	1	0
253	1	1	0	0	0	0	1	0	0	0	0	0	0	0	0	0	1	0	1	0	0	1	0	0	0	1	0	1	0
254	1	1	0	0	1	1	1	0	0	0	0	0	0	1	1	0	0	0	1	0	0	1	1	1	0	1	0	1	0
255	1	1	0	0	1	1	1	0	0	0	0	0	0	1	1	0	0	0	1	0	0	1	1	1	0	1	0	1	0
256	1	1	0	0	1	0	0	0	0	0	0	0	1	0	1	0	0	1	0	0	0	1	0	1	0	0	0	1	0
257	1	1	0	0	0	0	0	0	0	0	0	0	0	0	0	0	1	1	0	0	0	1	0	0	1	0	0	1	0
258	1	1	0	0	0	0	1	0	0	0	0	0	1	0	1	0	0	1	0	0	0	1	1	0	1	0	0	1	0
259	1	1	0	0	0	0	0	0	0	0	0	1	0	0	1	0	0	1	0	0	0	1	0	0	1	1	0	1	0
260	1	1	0	0	0	0	1	0	0	0	0	1	0	0	0	0	1	1	0	0	0	1	1	0	1	0	0	1	0
261	1	1	0	0	0	0	1	0	0	0	0	0	0	0	0	0	1	1	0	0	0	1	1	0	0	1	0	1	0
262	1	0	1	0	0	0	1	0	0	0	0	0	1	0	0	0	1	0	1	0	0	1	1	0	1	1	0	1	0
263	1	1	0	0	0	1	0	0	1	0	0	0	0	0	0	0	1	0	1	0	0	1	1	0	1	1	0	1	0
264	1	1	0	0	0	0	1	0	0	0	0	0	1	0	0	0	1	0	1	0	0	1	1	1	0	1	0	1	0
265	1	1	0	0	0	1	1	0	0	0	0	0	0	0	0	1	0	0	1	0	0	1	1	0	0	1	0	1	0
266	1	1	0	0	0	0	1	0	0	0	0	0	0	0	1	0	0	0	1	0	0	1	1	0	1	1	0	0	0
267	1	1	0	0	0	0	1	0	0	0	0	0	0	0	0	0	1	0	1	0	0	1	1	0	0	1	0	1	0
268	1	1	0	0	0	0	1	0	0	0	0	0	0	0	0	1	0	1	0	0	0	1	0	0	1	1	0	1	0
269	1	1	0	0	0	0	1	0	0	0	0	0	1	0	1	0	0	1	0	0	0	1	1	0	1	0	0	1	0
270	1	1	0	0	1	1	1	0	0	0	0	0	1	0	0	1	0	0	1	0	0	1	1	0	0	1	0	1	0
271	1	1	0	0	1	1	1	0	0	0	0	1	0	0	0	0	1	0	1	0	0	1	0	1	0	0	0	1	0
272	1	1	0	0	0	1	0	0	1	0	0	1	0	0	0	1	0	1	0	0	0	1	0	1	0	0	0	1	0
273	1	1	0	0	0	0	1	0	0	0	0	0	0	0	0	0	1	0	1	0	0	1	1	1	0	0	0	1	0
274	1	1	0	0	1	1	0	0	0	0	0	0	0	1	0	0	1	0	1	0	0	1	1	0	0	1	0	1	0
275	1	1	0	0	0	1	0	0	0	0	0	0	0	1	0	0	1	0	1	0	0	1	1	0	0	0	0	1	0
276	1	1	0	1	0	1	1	0	0	0	0	0	0	0	0	0	1	1	0	0	0	1	1	0	1	1	0	1	0
277	1	1	0	0	0	0	1	0	0	0	0	1	0	0	0	0	1	0	1	0	1	0	1	0	0	0	0	1	0
278	1	1	0	0	0	0	1	0	0	0	0	0	0	0	0	0	1	1	0	0	0	1	1	0	0	1	0	0	0
279	1	1	0	0	0	1	1	0	1	0	0	1	0	0	0	0	1	1	0	0	0	1	0	0	0	0	0	1	0
280	1	0	1	0	0	0	1	0	0	0	0	0	1	0	0	1	0	0	1	0	0	1	1	0	1	0	0	1	0
281	1	1	0	0	0	0	1	0	0	0	0	0	0	1	0	0	1	0	1	0	0	1	1	0	0	1	0	1	0
282	1	1	0	0	1	1	0	0	0	0	0	1	0	0	0	1	0	0	1	0	0	1	1	0	1	0	0	1	0
283	1	1	0	0	1	1	1	0	0	0	0	0	0	1	1	0	0	0	1	0	0	1	1	1	0	1	0	1	0
284	1	1	0	0	0	1	1	0	1	0	0	1	0	0	1	0	0	1	0	0	1	0	1	1	0	0	0	0	0
285	1	1	1	1	0	1	1	0	0	0	0	1	0	0	0	0	1	1	0	0	1	0	1	1	0	1	0	0	0
286	1	1	0	0	0	1	1	0	1	0	0	0	0	0	0	0	1	0	1	0	0	1	1	0	0	0	0	1	0
287	1	1	0	0	0	0	1	0	1	0	0	0	0	1	0	0	1	0	1	0	0	1	1	0	0	1	0	1	0
288	1	1	0	0	0	1	1	0	1	0	0	1	0	0	0	0	1	0	1	0	1	0	1	0	0	1	0	1	0
289	1	1	0	0	0	0	0	0	0	0	0	0	0	0	1	0	0	0	1	0	0	1	1	0	1	1	0	1	0
290	1	1	0	0	0	0	0	0	0	0	0	1	0	0	0	1	0	1	0	0	1	0	0	1	0	1	0	1	0
291	1	1	0	0	1	0	1	0	0	0	0	0	1	0	0	1	0	0	1	0	0	1	1	1	0	1	0	1	0
292	1	1	0	0	1	0	0	0	0	0	0	1	0	0	1	0	0	1	0	0	0	1	1	1	0	0	0	1	0
293	1	1	0	0	0	0	0	0	0	0	0	1	0	0	0	1	0	0	1	0	0	1	0	0	0	0	0	1	0
294	1	1	0	0	0	0	1	0	0	0	0	1	0	0	0	1	0	0	1	0	0	1	1	0	0	1	0	1	0
295	1	1	0	1	0	0	0	0	0	0	0	0	0	0	0	0	1	1	0	0	0	1	0	0	1	1	0	1	0
297	1	1	0	0	0	0	1	0	1	0	0	0	0	0	1	0	0	1	0	0	0	1	1	0	0	1	0	1	0
298	1	1	1	0	1	0	0	0	0	0	0	0	1	0	0	0	1	0	1	0	1	0	1	0	0	1	0	1	0
299	1	1	0	0	1	0	0	0	0	0	0	1	0	0	0	0	1	1	0	0	1	0	1	0	0	0	0	1	0
300	1	1	0	0	1	0	1	0	0	0	0	0	1	0	0	0	1	1	0	0	0	1	0	1	0	0	0	1	0
301	1	1	1	0	0	1	1	0	0	0	0	0	0	0	1	0	0	1	0	0	1	0	1	1	0	0	0	1	0
303	1	0	1	0	0	0	1	0	0	0	0	0	1	0	0	1	0	0	1	0	0	1	1	0	0	0	0	1	0
304	1	1	0	0	1	1	1	0	0	0	0	1	0	0	0	0	1	1	0	0	1	0	1	0	0	1	0	0	0
305	1	1	0	0	0	0	0	0	1	0	0	0	1	0	0	0	1	1	0	0	1	0	1	0	0	1	0	0	0
306	1	1	0	0	0	0	0	0	0	0	0	1	0	0	0	0	1	1	0	0	0	1	0	1	0	0	0	1	0
307	1	1	0	0	0	0	1	0	0	0	0	1	0	0	0	0	1	0	1	0	0	1	1	0	1	1	0	1	0
308	1	0	1	0	0	0	1	0	0	0	0	0	1	0	0	1	0	0	1	0	0	1	1	1	0	0	0	1	0
309	1	1	0	0	1	0	0	0	0	0	0	0	1	0	1	0	0	1	0	0	0	1	1	1	0	0	0	1	0
310	1	1	0	0	1	0	1	0	1	0	0	1	0	0	1	0	0	0	1	0	0	1	1	1	0	0	0	1	0
311	1	1	0	0	0	0	1	0	0	0	0	0	1	0	0	0	1	0	1	0	1	0	1	1	0	0	0	1	0
312	1	1	0	0	0	1	1	0	0	0	0	0	0	1	0	1	0	0	1	0	1	0	1	0	0	0	0	1	0
313	1	1	1	0	0	1	1	0	0	0	0	1	0	0	1	0	0	0	1	0	1	0	1	0	0	1	0	1	0
314	1	1	0	0	0	0	1	0	0	0	0	1	0	0	0	0	1	1	0	0	0	1	1	0	1	1	0	1	0
315	1	1	1	0	0	1	1	0	0	0	0	0	0	1	1	0	0	0	1	0	1	0	1	0	0	1	0	1	0
316	1	1	0	0	1	1	0	0	0	0	0	0	1	0	0	1	0	1	0	0	0	1	1	1	0	0	0	1	0
317	1	1	0	0	1	0	1	0	0	0	0	0	1	0	0	1	0	1	0	0	0	1	1	1	0	0	0	1	0
318	1	0	1	0	0	0	0	0	0	0	0	0	1	0	0	1	0	0	1	0	0	1	1	1	0	1	0	1	0
320	1	1	0	0	0	0	1	0	0	0	0	0	0	1	0	0	1	0	1	0	0	1	1	0	1	1	0	1	0
321	1	1	0	0	1	1	1	0	0	0	0	0	0	0	0	1	0	1	0	0	1	0	1	1	0	1	0	1	0
322	1	1	0	0	0	0	1	0	0	0	0	0	1	0	0	0	1	0	1	0	0	1	1	0	0	1	0	1	0
323	1	1	0	0	0	1	1	0	0	0	0	1	0	0	0	0	1	0	1	0	0	1	1	0	0	0	0	1	0
324	1	1	1	0	0	0	0	0	0	0	0	0	0	0	1	0	0	1	0	0	1	0	1	0	0	0	0	1	0
325	1	1	1	0	1	1	0	0	0	0	0	0	0	1	0	1	0	1	0	0	1	0	1	0	1	1	0	1	0
326	1	1	0	0	0	1	1	0	1	0	0	0	1	0	0	1	0	1	0	0	0	1	1	0	1	0	0	1	0
327	1	1	0	0	1	0	1	0	1	0	0	0	0	1	0	0	1	1	0	0	0	1	0	1	0	0	0	1	0
328	1	1	0	0	1	1	1	0	0	0	0	0	1	0	0	1	0	1	0	0	1	0	1	1	0	0	0	1	0
329	1	1	0	0	0	0	0	0	0	0	0	0	0	1	0	0	1	1	0	0	0	1	1	1	0	0	0	1	0
330	1	1	0	0	0	0	0	0	0	0	0	0	1	0	1	0	0	0	1	0	0	1	0	1	0	0	0	1	0
331	1	1	0	1	1	1	1	0	0	0	0	0	1	0	0	0	1	1	0	0	1	0	0	1	0	0	0	1	0
332	1	1	1	0	1	1	1	0	0	0	0	0	1	0	0	0	1	1	0	0	0	1	1	1	0	0	0	1	0
333	1	1	0	0	1	1	1	0	1	0	0	0	1	0	0	1	0	1	0	0	1	0	1	1	0	0	0	1	0
334	1	1	0	0	0	1	1	0	0	0	0	1	0	0	0	1	0	1	0	0	0	1	1	1	0	1	0	1	0
335	1	1	1	0	1	1	1	0	1	0	0	1	0	0	1	0	0	1	0	0	1	0	1	1	0	1	0	1	0
336	1	1	0	0	1	0	0	0	0	0	0	0	0	1	0	0	1	1	0	0	1	0	0	1	0	0	0	1	0
337	1	1	1	1	1	0	1	1	0	0	0	0	1	0	0	1	0	0	1	1	0	0	1	0	1	1	1	1	0
338	1	1	0	0	1	0	1	0	0	0	0	0	0	0	0	0	1	1	0	0	1	0	1	0	0	0	0	1	0
339	1	1	0	0	1	1	0	0	1	0	0	1	0	0	0	1	0	0	1	0	0	1	1	0	1	0	0	1	0
340	1	1	1	1	0	1	1	0	1	0	0	1	0	0	0	0	1	1	0	0	0	1	1	0	1	0	0	1	0
341	1	0	0	0	0	1	0	0	0	0	0	1	0	0	0	1	0	1	0	0	0	1	1	0	1	1	0	1	0
342	1	1	1	1	1	0	0	1	1	0	0	1	0	0	0	1	0	1	0	0	0	1	1	0	1	1	0	1	0
343	1	1	0	0	0	0	0	0	1	0	0	0	0	0	0	1	0	1	0	0	1	0	0	0	1	1	0	1	0
344	1	1	0	0	0	1	0	0	0	0	0	0	1	0	1	0	0	0	1	0	0	1	1	0	1	1	0	1	0
345	1	1	0	0	1	1	1	0	0	0	0	0	0	1	0	0	1	1	0	0	1	0	0	1	0	0	0	1	0
346	1	1	0	0	0	0	1	0	0	0	0	1	0	0	0	0	1	0	1	0	1	0	1	0	1	1	0	0	0
347	1	1	0	0	1	1	1	0	0	0	0	1	0	0	1	0	0	1	0	0	1	0	1	1	0	0	0	1	0
348	1	1	1	0	1	1	1	0	0	0	0	1	0	0	0	0	1	1	0	0	1	0	1	1	0	1	0	1	0
349	1	1	0	0	1	0	0	0	0	0	0	0	1	0	0	0	1	1	0	0	1	0	1	1	0	0	0	1	0
350	1	1	0	0	1	0	1	0	0	0	0	0	0	1	0	0	1	0	1	0	0	1	1	0	0	0	0	1	0
351	1	1	1	0	1	1	1	0	0	0	0	0	0	0	0	0	1	0	1	0	1	0	0	0	1	0	0	1	0
352	1	1	0	0	0	0	1	0	0	0	0	1	0	0	0	0	1	1	0	0	1	0	1	0	0	0	0	1	0
353	1	1	0	0	0	0	0	0	0	0	0	0	1	0	0	0	1	1	0	0	1	0	1	1	0	1	0	1	0
354	1	1	1	1	0	1	0	1	0	0	0	0	0	0	0	0	1	1	0	1	0	0	1	0	1	1	1	1	0
355	1	1	0	0	0	0	1	0	0	0	0	0	0	1	0	1	0	1	0	0	1	0	1	1	0	0	0	1	0
356	1	1	1	0	1	0	1	0	0	0	0	0	0	0	0	1	0	1	0	0	1	0	0	0	0	0	0	1	0
357	1	1	0	1	1	1	1	0	0	0	0	1	0	0	0	0	1	1	0	0	0	1	1	0	1	0	0	1	0
358	1	1	0	0	0	0	0	0	0	0	0	0	0	1	0	1	0	0	1	0	0	1	1	0	0	0	0	1	0
359	1	1	1	0	0	1	1	0	0	0	0	1	0	0	0	0	1	0	1	0	0	1	0	0	1	1	0	0	0
360	1	1	1	0	0	0	0	0	0	0	0	1	0	0	0	1	0	0	1	0	0	1	1	1	0	0	0	1	0
361	1	1	1	0	0	0	0	0	0	0	0	1	0	0	0	0	1	1	0	0	0	1	0	0	0	0	1	1	0
362	1	1	0	0	0	0	0	0	0	0	0	0	0	1	0	0	1	1	0	0	0	1	0	1	0	1	0	1	0
363	1	1	0	0	0	0	1	0	0	0	0	0	0	0	0	0	1	1	0	0	1	0	1	0	1	0	0	0	0
364	1	1	1	0	0	1	1	0	1	0	0	1	0	0	0	0	1	1	0	0	0	1	0	0	0	0	0	1	0
365	1	1	0	0	1	1	0	0	0	0	0	0	1	0	1	0	0	1	0	0	0	1	1	1	0	1	0	1	0
367	1	1	0	0	0	1	1	0	0	0	0	1	0	0	1	0	0	1	0	0	0	1	1	0	1	1	0	1	0
368	1	0	0	0	0	1	0	0	0	0	0	1	0	0	0	1	0	0	1	0	0	1	0	0	1	0	0	1	0
369	1	1	0	0	1	0	1	0	0	0	0	1	0	0	0	0	1	1	0	0	0	1	1	0	1	0	0	1	0
371	1	1	0	1	0	1	0	1	0	0	0	1	0	0	0	1	0	0	1	0	1	0	1	1	0	1	1	1	0
372	1	1	0	0	1	0	1	0	0	0	0	0	1	0	1	0	0	0	1	0	0	1	1	1	0	1	0	1	0
373	1	1	0	0	0	0	0	0	0	0	0	0	0	0	0	1	0	1	0	0	0	1	1	0	1	1	0	1	0
374	1	1	1	1	0	1	1	0	0	0	0	1	0	0	0	0	1	0	1	0	1	0	1	0	0	0	0	1	0
375	1	1	1	1	0	1	1	0	1	0	0	0	0	0	0	1	0	0	1	0	1	0	1	0	0	1	0	1	0
376	1	1	0	0	1	1	1	0	1	0	0	0	0	1	0	1	0	1	0	0	0	1	1	0	1	0	0	1	0
377	1	1	0	0	0	0	0	1	0	0	0	0	1	0	0	1	0	0	1	0	0	1	1	1	0	0	1	1	0
378	1	1	1	1	0	1	1	1	1	0	0	0	0	1	1	0	0	0	1	0	1	0	1	0	1	1	0	1	0
380	1	0	1	0	0	0	1	0	0	0	0	0	1	0	0	1	0	0	1	0	0	1	0	1	0	0	0	1	0
381	1	1	1	0	0	1	1	0	0	0	0	0	0	1	1	0	0	0	1	0	0	1	1	0	0	0	0	1	0
382	1	1	0	0	0	0	1	0	1	0	0	0	0	1	0	1	0	0	1	1	0	0	1	0	0	1	0	1	0
383	1	1	1	0	1	0	1	0	0	0	0	1	0	0	0	0	1	1	0	0	1	0	1	0	1	0	0	1	0
384	1	1	1	0	1	1	1	1	1	0	0	0	1	0	0	1	0	0	1	0	1	0	0	1	0	1	1	1	0
385	1	1	0	0	0	1	1	0	0	0	0	0	0	0	1	0	0	1	0	0	0	1	0	0	1	1	0	1	0
386	1	1	1	1	0	0	1	1	1	0	0	0	1	0	0	0	1	1	0	0	0	1	1	1	0	0	0	1	0
387	1	1	0	0	0	1	1	0	1	0	0	1	0	0	0	0	1	1	0	0	1	0	1	0	0	1	0	0	0
388	1	1	0	0	0	0	0	0	0	0	0	1	0	0	1	0	0	0	1	0	0	1	1	0	0	1	0	1	0
389	1	0	0	0	0	0	1	0	0	0	0	0	1	0	0	1	0	1	0	0	0	1	1	0	0	1	0	1	0
390	1	1	0	1	1	0	0	0	0	0	0	0	0	1	0	1	0	0	1	0	1	0	1	0	1	0	0	1	0
391	1	1	0	0	0	1	1	0	0	0	0	1	0	0	0	1	0	0	1	0	0	1	1	1	0	1	0	1	0
392	1	1	0	0	0	1	1	0	0	0	0	0	0	1	1	0	0	1	0	0	1	0	1	1	0	0	0	0	0
393	1	1	0	1	1	0	0	0	0	0	0	1	0	0	1	0	0	0	1	0	0	1	0	0	1	0	0	1	0
394	1	1	1	1	0	1	1	1	1	0	0	0	1	0	0	0	1	0	1	0	1	0	1	0	1	1	0	1	0
395	1	1	0	0	0	0	1	0	1	0	0	1	0	0	0	0	1	1	0	0	1	0	1	0	1	0	0	1	0
396	1	1	0	0	0	0	1	0	0	0	0	0	0	0	0	0	1	1	0	0	0	1	1	0	0	0	0	1	0
397	1	1	0	0	1	0	0	0	0	0	0	1	0	0	0	0	1	1	0	0	1	0	0	0	1	1	0	1	0
398	1	1	1	0	0	0	1	0	0	0	0	1	0	0	0	1	0	0	1	1	0	0	1	0	1	1	0	1	0
399	1	1	0	0	0	1	1	0	0	0	0	1	0	0	0	0	1	0	1	0	0	1	1	1	0	1	0	1	0
400	1	1	0	0	0	0	1	0	0	0	0	1	0	0	0	0	1	1	0	0	0	1	1	1	0	0	0	1	0
401	1	0	1	0	0	0	1	0	0	0	0	1	0	0	0	0	1	1	0	0	0	1	0	0	1	0	0	1	0
402	1	1	0	0	0	1	0	0	0	0	0	0	1	0	0	1	0	0	1	0	0	1	1	0	1	1	0	1	0
403	1	1	1	0	1	1	1	0	0	0	0	0	0	0	0	0	1	1	0	0	1	0	1	1	0	1	0	1	0
404	1	1	1	0	0	0	1	0	0	0	0	0	0	1	0	0	1	0	1	0	1	0	1	0	0	0	0	0	0
405	1	1	0	0	1	0	1	0	0	0	0	0	1	0	0	1	0	1	0	0	0	1	1	1	0	1	0	1	0
406	1	1	0	1	0	1	1	0	0	0	0	0	1	0	0	0	1	0	1	0	0	1	1	0	1	0	0	1	0
407	1	1	0	0	0	1	1	0	0	0	0	0	0	0	0	0	1	0	1	0	0	1	1	1	0	1	0	1	0
408	1	1	0	0	1	0	0	0	0	0	0	0	0	1	0	0	1	1	0	0	1	0	0	1	0	0	0	1	0
409	1	1	1	1	0	1	1	0	0	0	0	1	0	0	0	1	0	0	1	0	0	1	1	0	1	1	0	1	0
410	1	1	0	0	0	0	0	0	0	0	0	0	1	0	0	1	0	1	0	0	1	0	1	0	0	1	0	1	0
411	1	1	1	0	0	1	1	0	1	0	0	0	0	1	0	1	0	1	0	0	1	0	0	0	0	0	0	1	0
412	1	1	0	0	0	1	1	0	0	0	0	1	0	0	0	1	0	0	1	0	0	1	1	1	0	1	0	1	0
413	1	1	1	1	0	1	1	0	1	0	0	0	0	0	0	0	1	0	1	1	0	0	1	0	0	1	0	1	0
414	1	1	1	0	1	0	1	1	0	0	0	0	1	0	0	1	0	0	1	0	1	0	1	1	0	0	1	1	0
415	1	1	0	0	0	0	0	0	0	0	0	0	0	0	0	1	0	1	0	0	0	1	1	1	0	1	0	1	0
417	1	1	0	0	0	0	0	0	0	0	0	0	0	0	0	0	1	1	0	0	0	1	0	1	0	1	0	1	0
418	1	1	1	0	0	1	1	0	0	0	0	0	0	0	0	1	0	0	1	0	0	1	1	0	0	1	0	1	0
419	1	1	1	1	1	1	1	0	1	0	0	1	0	0	0	0	1	0	1	0	1	0	1	1	0	1	0	1	0
420	1	1	0	0	1	1	1	0	0	0	0	0	0	1	1	0	0	1	0	0	0	1	1	0	1	1	0	1	0
421	1	0	1	0	0	1	1	0	1	0	0	0	0	0	0	1	0	0	1	0	1	0	1	1	0	0	1	1	0
422	1	1	0	0	0	0	1	0	1	0	0	0	0	1	0	1	0	1	0	0	1	0	0	1	0	0	0	1	0
423	1	1	0	0	0	0	1	0	0	0	0	0	0	0	0	1	0	1	0	0	1	0	1	0	1	1	0	1	0
425	1	1	0	0	1	1	1	0	0	0	0	0	0	1	1	0	0	0	1	0	0	1	1	1	0	0	0	1	0
426	1	0	1	0	0	0	1	0	0	0	0	0	0	1	0	0	1	0	1	0	1	0	1	1	0	0	0	1	0
427	1	1	1	0	1	1	0	0	0	0	0	0	1	0	1	0	0	0	1	0	1	0	1	1	0	1	1	1	0
428	1	1	1	0	0	0	1	0	0	0	0	1	0	0	0	1	0	1	0	0	1	0	1	0	0	1	0	0	0
429	1	1	0	0	0	0	0	0	0	0	0	0	0	1	1	0	0	0	1	0	0	1	1	0	1	0	0	1	0
430	1	1	1	0	0	0	1	0	0	0	0	0	1	0	0	0	1	1	0	0	0	1	0	0	1	0	0	1	0
431	1	1	1	0	0	0	1	0	0	0	0	0	0	0	0	0	1	0	1	0	0	1	1	0	0	1	0	0	0
432	1	1	0	0	0	0	1	0	0	0	0	1	0	0	0	1	0	0	1	1	0	0	1	1	0	1	0	1	0
433	1	1	0	0	0	0	0	0	0	0	0	0	0	1	0	0	1	0	1	0	0	1	0	0	1	0	0	1	0
434	1	1	0	0	1	0	0	0	0	0	0	1	0	0	0	0	1	1	0	0	0	1	1	1	0	0	0	1	0
435	1	1	1	1	1	1	0	0	0	0	0	0	1	0	0	0	1	0	1	0	1	0	1	0	1	1	0	1	0
436	1	0	1	0	0	0	0	0	0	0	0	0	0	0	0	0	1	1	0	0	1	0	1	0	1	0	0	0	0
437	1	1	0	0	0	0	1	0	0	0	0	0	1	0	1	0	0	0	1	0	0	1	0	0	1	1	0	1	0
438	1	1	0	0	1	0	1	0	0	0	0	0	0	1	0	1	0	0	1	0	0	1	0	0	1	1	0	1	0
439	1	1	0	0	0	0	0	0	0	0	0	0	1	0	0	0	1	1	0	0	0	1	1	1	0	1	0	1	0
440	1	1	0	0	1	1	1	0	0	0	0	1	0	0	0	1	0	0	1	0	0	1	0	0	0	1	0	1	0
441	1	1	0	0	0	0	0	0	0	0	0	0	0	0	0	0	1	1	0	0	1	0	1	1	0	1	0	1	0
442	1	1	1	1	0	1	1	0	0	0	0	1	0	0	1	0	0	0	1	0	0	1	1	0	1	1	0	1	0
443	1	1	0	0	1	1	1	0	1	0	0	1	0	0	0	0	1	1	0	0	1	0	1	0	0	0	0	1	0
444	1	1	0	0	0	1	1	0	1	0	0	1	0	0	0	0	1	0	1	0	1	0	1	1	0	0	0	1	0
445	1	1	1	0	0	1	1	0	0	0	0	0	0	0	0	1	0	1	0	0	0	1	1	0	1	0	0	1	0
446	1	1	0	0	0	0	0	0	0	0	0	1	0	0	0	0	1	0	1	0	0	1	1	1	0	0	0	1	0
447	1	1	0	0	1	0	1	0	0	0	0	0	1	0	1	0	0	1	0	0	0	1	0	0	1	0	0	1	0
448	1	1	1	0	0	0	0	0	0	0	0	0	0	1	0	0	1	0	1	0	1	0	1	0	0	1	0	1	0
449	1	1	0	0	1	0	0	0	0	0	0	0	0	1	0	0	1	0	1	0	0	1	1	0	0	0	0	1	0
450	1	1	0	0	1	1	1	0	0	0	0	0	0	1	0	1	0	1	0	0	0	1	1	0	1	1	0	1	0
451	1	1	0	0	0	1	1	0	0	0	0	1	0	0	0	0	1	0	1	0	1	0	1	0	0	0	0	1	0
452	1	1	0	0	1	1	1	0	0	0	0	1	0	0	0	0	1	1	0	0	0	1	0	0	0	1	0	1	0
453	1	1	0	0	0	1	1	0	0	0	0	1	0	0	1	0	0	0	1	0	0	1	1	0	1	1	0	1	0
454	1	1	0	0	0	1	1	0	0	0	0	1	0	0	1	0	0	0	1	0	0	1	1	0	1	1	0	1	0
455	1	1	0	0	1	0	1	0	0	0	0	0	1	0	1	0	0	0	1	0	0	1	1	1	0	0	0	1	0
456	1	1	1	0	1	1	0	0	1	0	0	0	0	0	0	0	1	1	0	1	0	0	1	0	1	1	0	1	0
457	1	1	0	0	1	1	0	0	0	0	0	0	1	0	0	0	1	0	1	0	0	1	1	1	0	1	0	1	0
458	1	1	0	0	0	1	0	0	0	0	0	1	0	0	1	0	0	1	0	0	1	0	1	1	0	0	0	1	0
459	1	1	0	0	1	1	1	0	0	0	0	0	0	1	1	0	0	1	0	0	1	0	1	1	0	0	0	1	0
460	1	1	0	0	0	0	1	0	1	0	0	0	1	0	0	0	1	0	1	0	1	0	1	0	1	1	0	1	0
461	1	1	0	0	1	0	1	0	0	0	0	0	0	1	1	0	0	0	1	0	1	0	0	0	0	0	0	1	0
462	1	1	1	0	0	1	1	0	0	0	0	0	0	0	0	1	0	0	1	0	1	0	1	0	1	0	0	1	0
463	1	1	0	0	0	0	1	0	0	0	0	0	1	0	0	0	1	1	0	0	0	1	1	0	1	1	0	1	0
464	1	1	0	0	1	0	1	0	0	0	0	0	1	0	0	0	1	1	0	0	0	1	1	0	1	0	0	1	0
465	1	1	0	0	0	0	0	0	0	0	0	1	0	0	0	0	1	1	0	0	1	0	0	0	1	1	0	1	0
466	1	1	0	0	0	0	0	0	0	0	0	0	0	0	0	1	0	0	1	0	0	1	1	1	0	1	0	0	0
467	1	1	1	1	0	1	1	0	0	0	0	1	0	0	0	1	0	1	0	1	0	0	1	0	1	1	0	1	0
468	1	1	1	0	0	0	1	0	0	0	0	0	0	0	0	1	0	0	1	0	1	0	1	0	0	1	0	0	0
469	1	1	0	0	0	0	0	0	0	0	0	0	0	1	1	0	0	1	0	0	1	0	1	1	0	0	0	1	0
470	1	1	0	0	0	0	1	0	0	0	0	0	1	0	0	0	1	0	1	0	1	0	1	0	0	1	0	0	0
471	1	1	0	0	1	1	0	0	0	0	0	0	0	1	0	1	0	1	0	0	0	1	0	1	0	0	0	1	0
472	1	1	0	0	0	0	0	0	0	0	0	0	0	1	0	0	1	0	1	1	0	0	1	1	0	0	0	1	0
473	1	1	0	0	0	0	1	1	0	0	0	0	0	0	0	0	1	0	1	0	0	1	1	0	1	1	0	0	0
474	1	1	0	0	0	0	0	0	0	0	0	1	0	0	0	1	0	0	1	0	0	1	1	1	0	0	0	1	0
475	1	1	0	0	0	1	1	0	0	0	0	1	0	0	0	0	1	1	0	0	0	1	1	1	0	1	0	1	0
476	1	1	0	0	1	0	1	0	0	0	0	1	0	0	0	1	0	0	1	0	0	1	0	0	0	0	0	1	0
477	1	1	0	0	1	1	0	0	1	0	0	0	0	1	0	1	0	1	0	0	0	1	1	1	0	1	0	1	0
478	1	1	0	0	1	1	0	0	0	0	0	0	0	1	0	1	0	0	1	0	0	1	1	0	0	0	0	1	0
479	1	1	0	0	1	0	1	0	0	0	0	0	0	1	0	0	1	0	1	0	0	1	1	0	1	0	0	1	0
480	1	1	0	0	1	0	0	0	0	0	0	0	0	0	1	0	0	1	0	0	1	0	1	0	0	0	0	1	0
481	1	1	0	0	0	0	1	0	0	0	0	0	1	0	0	1	0	1	0	0	0	1	1	1	0	1	0	1	0
482	1	1	0	0	0	0	1	0	0	0	0	0	0	1	0	0	1	1	0	0	0	1	0	0	1	0	0	1	0
483	1	1	0	0	0	1	1	0	0	0	0	0	0	0	0	0	1	1	0	0	1	0	1	0	0	1	0	0	0
484	1	1	0	0	0	1	0	0	0	0	0	1	0	0	0	1	0	0	1	0	1	0	1	0	1	0	0	1	0
485	1	1	0	0	1	0	0	0	0	0	0	0	1	0	0	0	1	0	1	0	0	1	1	0	0	0	0	1	0
486	1	1	0	0	0	0	0	0	0	0	0	0	0	0	0	0	1	1	0	1	0	0	0	1	0	0	0	1	0
487	1	1	0	0	1	0	0	0	0	0	0	1	0	0	0	0	1	0	1	0	0	1	1	0	1	1	0	0	0
488	1	0	0	0	0	1	0	1	0	0	0	1	0	0	0	0	1	0	1	0	1	0	1	1	0	1	1	1	0
489	1	1	0	0	0	1	0	0	0	0	0	0	0	1	0	0	1	1	0	0	0	1	1	0	0	0	0	1	0
490	1	1	0	0	0	0	1	0	1	0	0	1	0	0	0	0	1	1	0	0	1	0	0	1	0	0	0	1	0
491	1	1	0	0	0	1	1	0	1	0	0	0	1	0	0	1	0	1	0	0	0	1	1	0	1	0	0	1	0
492	1	1	0	0	1	1	1	0	0	0	0	0	0	1	1	0	0	1	0	0	0	1	1	1	0	0	0	1	0
493	1	1	1	1	1	1	1	0	0	0	0	0	1	0	0	0	1	0	1	1	0	0	1	1	0	1	1	1	0
494	1	1	1	0	0	0	1	0	0	0	0	0	1	0	0	0	1	1	0	0	0	1	0	0	1	0	0	1	0
495	1	0	1	0	0	0	1	0	0	0	0	0	0	0	0	1	0	0	1	0	0	1	1	0	0	0	0	1	0
496	1	1	0	0	0	0	1	0	0	0	0	1	0	0	0	1	0	1	0	0	1	0	1	1	0	0	0	1	0
497	1	1	0	0	0	0	1	1	0	0	0	0	1	0	0	0	1	0	1	0	0	1	0	1	0	0	0	1	0
498	1	1	0	0	1	1	1	0	0	0	0	0	0	0	0	1	0	0	1	0	0	1	1	1	0	1	0	0	0
499	1	1	0	0	1	1	0	0	0	0	0	0	1	0	1	0	0	0	1	0	1	0	1	1	0	1	0	1	0
501	1	1	1	0	1	0	0	1	1	0	0	0	1	0	1	0	0	0	1	0	1	0	1	1	0	1	1	1	0
502	1	0	1	0	0	0	0	0	0	0	0	0	0	1	0	1	0	1	0	0	1	0	0	0	0	0	0	1	0
503	1	1	0	0	0	0	0	0	1	0	0	0	0	0	0	0	1	1	0	0	1	0	0	1	0	0	0	1	0
504	1	1	0	0	0	1	1	0	0	0	0	0	0	0	0	0	1	0	1	0	1	0	1	0	0	0	0	1	0
505	1	1	0	0	0	0	1	0	0	0	0	0	0	1	0	1	0	1	0	0	1	0	0	0	0	1	0	1	0
506	1	1	0	0	0	1	1	0	1	0	0	1	0	0	0	1	0	1	0	0	1	0	1	0	1	0	0	1	0
507	1	1	1	1	0	0	1	1	1	0	0	0	1	0	1	0	0	0	1	0	1	0	1	1	0	1	0	1	0
508	1	1	1	0	0	0	0	0	0	0	0	0	1	0	0	0	1	1	0	0	1	0	0	1	0	0	0	1	0
509	1	1	0	0	0	0	1	0	0	0	0	0	0	0	0	1	0	1	0	1	0	0	1	0	1	1	0	0	0
510	1	1	0	0	1	0	0	0	0	0	0	0	0	1	0	0	1	0	1	0	1	0	1	0	0	1	0	1	0
511	1	1	1	0	0	0	0	0	0	0	0	0	0	1	0	1	0	1	0	0	1	0	1	0	1	0	0	1	0
512	1	1	0	0	1	0	1	0	0	0	0	0	0	0	1	0	0	1	0	0	1	0	1	0	0	0	0	1	0
513	1	1	0	0	0	0	1	0	0	0	0	0	1	0	0	0	1	0	1	0	1	0	1	0	1	0	0	0	1
514	1	1	1	0	0	0	0	0	1	0	0	1	0	0	0	0	1	0	1	0	1	0	1	0	1	1	0	1	0
515	1	1	0	0	0	0	0	0	0	0	0	1	0	0	1	0	0	1	0	0	1	0	1	0	0	0	0	1	0
517	1	1	0	0	1	0	1	0	0	0	0	0	1	0	0	0	1	1	0	0	1	0	1	0	1	0	0	1	0
518	1	1	0	0	0	0	0	0	0	0	0	0	1	0	0	0	1	0	1	0	1	0	1	1	0	0	0	1	0
519	1	1	1	0	0	1	1	0	0	0	0	0	0	1	0	0	1	1	0	0	1	0	1	1	0	0	0	1	0
520	1	1	1	0	1	1	0	1	1	0	0	0	1	0	0	1	0	0	1	0	1	0	1	1	0	1	1	1	0
521	1	1	0	0	0	0	0	0	0	0	0	0	0	0	0	1	0	1	0	0	1	0	1	0	1	1	0	0	0
522	1	1	0	0	1	0	0	0	0	0	0	0	0	0	0	1	0	1	0	0	1	0	1	0	0	0	0	1	0
523	1	1	1	0	0	0	1	0	0	0	0	0	0	0	0	0	1	0	1	0	1	0	0	1	0	0	0	0	0
524	1	1	0	0	1	0	1	0	0	0	0	0	0	0	0	0	1	0	1	0	1	0	1	1	0	1	0	1	0
525	1	1	1	1	0	0	0	1	1	0	0	0	0	0	0	0	1	0	1	1	0	0	1	0	0	1	1	1	0
526	1	0	1	0	0	0	1	0	0	0	0	0	1	0	1	0	0	1	0	1	0	0	1	0	0	1	0	1	0
527	1	1	0	0	0	0	0	0	0	0	0	1	0	0	0	0	1	0	1	0	1	0	1	0	0	0	0	1	0
528	1	1	1	1	0	1	0	1	1	0	0	0	0	1	0	0	1	1	0	1	0	0	1	1	0	0	0	1	0
529	1	1	0	0	1	1	1	0	0	0	0	0	1	0	0	0	1	1	0	1	0	0	1	0	1	1	0	0	0
530	1	1	0	0	0	0	1	0	0	0	0	0	0	0	0	1	0	1	0	1	0	0	1	0	0	0	0	0	0
531	1	1	0	0	1	1	1	0	0	0	0	0	0	1	0	1	0	1	0	0	1	0	1	0	1	1	0	1	0
532	1	1	1	0	1	0	1	0	1	0	0	0	0	1	0	1	0	1	0	0	1	0	1	0	0	0	0	1	0
533	1	1	0	0	0	1	1	0	1	0	0	1	0	0	0	0	1	0	1	0	1	0	1	1	0	0	0	1	0
534	1	1	0	0	0	1	1	0	0	0	0	1	0	0	0	0	1	0	1	0	1	0	1	0	0	0	0	1	0
535	1	1	0	0	1	0	1	0	0	0	0	1	0	0	0	0	1	0	1	1	0	0	1	0	0	1	0	0	1
537	1	1	0	0	1	1	1	0	0	0	0	1	0	0	0	1	0	0	1	0	1	0	0	0	0	1	0	1	0
540	1	0	1	0	0	0	0	0	0	0	0	0	1	0	0	0	1	1	0	1	0	0	1	0	0	0	0	0	0
541	1	1	1	1	1	1	1	0	1	0	0	0	1	0	0	0	1	1	0	1	0	0	1	0	1	0	0	1	0
542	1	1	0	0	1	1	1	1	1	0	0	0	1	0	0	0	1	1	0	0	1	0	1	0	1	0	0	1	0
543	1	1	0	0	0	0	1	0	1	0	0	0	1	0	1	0	0	1	0	0	1	0	1	0	0	1	0	0	0
544	1	0	1	1	0	0	0	1	1	0	0	0	1	0	0	0	1	0	1	0	1	0	1	1	0	1	0	1	0
545	1	1	1	0	1	1	1	0	1	0	0	0	1	0	1	0	0	0	1	0	1	0	1	0	0	1	0	1	0
546	1	1	0	0	0	1	1	0	0	0	0	1	0	0	0	0	1	1	0	0	1	0	1	1	0	1	0	0	0
547	1	0	1	0	0	0	1	0	0	0	0	1	0	0	0	1	0	1	0	0	1	0	1	0	0	1	0	1	0
549	1	1	1	1	0	0	1	1	1	0	0	0	1	0	1	0	0	0	1	0	1	0	1	1	0	1	1	1	0
550	1	1	0	0	0	0	1	0	0	0	0	1	0	0	0	1	0	1	0	0	1	0	1	0	1	0	0	1	0
551	1	1	1	0	0	0	1	0	1	0	0	1	0	0	0	0	1	0	1	1	0	0	1	0	0	1	1	1	0
552	1	1	0	0	0	0	0	0	0	0	0	0	1	0	0	0	1	1	0	0	1	0	0	1	0	0	0	1	0
553	1	0	1	0	1	1	1	0	0	0	0	0	1	0	0	0	1	1	0	0	1	0	0	0	0	0	0	1	0
554	1	1	0	0	1	1	0	0	0	0	0	0	0	1	0	1	0	1	0	0	1	0	1	0	1	1	0	1	0
555	1	1	1	0	0	0	1	0	0	0	0	0	1	0	1	0	0	1	0	0	1	0	1	1	0	0	0	1	0
556	1	1	0	1	0	0	1	0	0	0	0	0	0	0	0	0	1	1	0	0	1	0	1	0	1	1	0	1	0
557	1	1	1	1	0	0	1	1	1	0	0	0	0	1	0	0	1	0	1	0	1	0	1	1	0	1	1	1	0
558	1	1	1	0	0	0	1	0	0	0	0	0	1	0	0	1	0	0	1	1	0	0	1	0	1	0	1	1	0
559	1	1	1	0	0	0	1	0	0	0	0	0	1	0	0	1	0	1	0	0	1	0	1	1	0	0	0	1	0
561	1	0	1	0	0	1	1	0	0	0	0	0	0	1	0	0	1	0	1	0	1	0	0	1	0	0	0	1	0
562	1	1	0	0	0	0	0	0	0	0	0	0	1	0	0	1	0	0	1	0	1	0	1	1	0	1	0	0	0
563	1	1	0	0	0	0	1	0	0	0	0	0	1	0	0	0	1	1	0	0	1	0	1	1	0	0	0	1	0
564	1	1	0	0	1	1	1	0	0	0	0	1	0	0	0	1	0	0	1	0	1	0	0	0	1	1	0	1	0
565	1	1	1	0	1	1	1	1	1	0	0	0	0	1	0	1	0	1	0	0	1	0	1	1	0	1	1	1	0
567	1	1	0	0	0	0	1	0	0	0	0	0	0	0	0	1	0	1	0	0	1	0	1	0	1	1	0	0	0
568	1	1	0	0	0	0	0	0	0	0	0	1	0	0	0	0	1	1	0	0	1	0	0	0	1	0	0	1	0
569	1	1	0	0	1	0	1	0	0	0	0	0	1	0	1	0	0	0	1	0	1	0	1	1	0	1	0	1	0
570	1	1	0	0	0	0	1	0	0	0	0	0	0	0	0	0	1	1	0	0	1	0	1	0	1	0	0	1	0
571	1	1	0	0	1	0	1	0	1	0	0	0	0	1	0	1	0	1	0	1	0	0	1	0	0	0	0	1	0
572	1	1	1	0	0	0	1	0	0	0	0	1	0	0	0	0	1	1	0	0	1	0	1	0	0	1	0	1	0
573	1	1	0	0	0	0	0	0	0	0	0	1	0	0	1	0	0	0	1	0	1	0	1	1	0	1	1	1	0
574	1	0	0	0	0	1	0	0	0	0	0	0	1	0	0	0	1	1	0	0	1	0	1	0	0	1	0	1	0
575	1	1	1	0	1	1	1	0	0	0	0	0	0	0	0	1	0	1	0	1	0	0	1	1	0	1	0	1	0
577	1	1	0	0	1	1	1	0	0	0	0	1	0	0	0	0	1	0	1	0	1	0	1	1	0	1	0	1	0
578	1	1	0	0	0	0	0	0	0	0	0	0	0	1	0	1	0	0	1	0	1	0	1	0	1	0	0	0	1
579	1	1	1	0	1	1	0	0	0	0	0	0	1	0	0	0	1	0	1	0	1	0	1	1	0	1	0	1	0
580	1	1	0	0	1	1	1	0	0	0	0	0	0	0	0	1	0	0	1	0	1	0	1	1	0	1	0	1	0
581	1	0	1	0	0	0	1	0	0	0	0	0	1	0	0	1	0	1	0	0	1	0	0	0	1	0	0	1	0
582	1	1	0	0	1	0	0	0	0	0	0	1	0	0	0	1	0	1	0	1	0	0	1	0	0	0	0	1	0
583	1	1	0	0	0	0	0	0	0	0	0	0	0	1	0	0	1	1	0	0	1	0	1	0	1	0	0	1	0
584	1	1	0	0	0	0	1	0	0	0	0	0	0	0	0	0	1	1	0	0	1	0	1	0	0	1	0	0	0
585	1	1	0	0	1	0	1	0	0	0	0	0	1	0	1	0	0	1	0	0	1	0	1	0	0	1	0	0	0
586	1	1	1	0	1	0	1	0	0	0	0	0	0	1	1	0	0	1	0	1	0	0	0	0	1	0	0	1	0
587	1	0	1	0	0	0	1	0	0	0	0	0	0	1	1	0	0	0	1	1	0	0	0	0	1	0	0	1	0
588	1	1	0	0	0	0	0	0	0	0	0	0	1	0	1	0	0	0	1	1	0	0	1	0	1	0	1	1	0
589	1	1	0	0	0	0	0	0	0	0	0	0	1	0	0	1	0	1	0	1	0	0	0	0	1	0	0	1	0
590	1	1	0	0	0	0	1	1	0	0	0	0	0	1	1	0	0	0	1	1	0	0	0	0	1	1	1	0	1
591	1	1	0	0	0	0	1	1	0	0	0	0	1	0	0	1	0	1	0	0	1	0	0	0	0	0	1	0	0
592	1	1	0	0	0	0	0	0	0	0	0	1	0	0	1	0	0	1	0	0	1	0	0	1	0	0	0	1	0
594	1	1	0	0	0	0	1	0	0	0	0	0	1	0	0	1	0	1	0	0	1	0	0	1	0	0	0	1	0
595	1	1	0	0	0	0	0	0	0	0	0	1	0	0	0	1	0	1	0	0	1	0	1	0	1	0	0	1	0
596	1	1	0	0	0	1	1	0	0	0	0	1	0	0	0	1	0	1	0	0	1	0	0	0	0	0	0	0	0
597	1	1	0	0	0	0	1	0	0	0	0	0	0	1	0	1	0	1	0	0	1	0	0	0	1	0	0	1	0
598	1	1	0	0	0	0	1	0	0	0	0	0	0	0	0	1	0	0	1	0	1	0	1	0	0	1	0	1	0
599	1	1	0	0	0	0	0	0	0	0	0	0	0	1	1	0	0	1	0	0	1	0	0	0	0	0	1	1	0
600	1	1	0	0	0	0	0	0	0	0	0	1	0	0	1	0	0	1	0	1	0	0	0	0	0	0	0	1	0
601	1	1	1	0	1	0	1	0	0	0	0	1	0	0	1	0	0	1	0	0	1	0	0	0	1	0	1	1	0
602	1	1	1	0	0	0	0	1	0	0	0	0	0	1	1	0	0	1	0	1	0	0	0	0	0	0	1	1	0
603	1	1	0	0	0	1	1	0	0	0	0	1	0	0	0	1	0	1	0	0	1	0	1	0	1	1	0	0	0
604	1	1	0	0	0	0	0	0	0	0	0	0	0	1	1	0	0	1	0	0	1	0	0	0	1	1	1	1	0
605	1	1	0	0	1	1	1	0	0	0	0	0	0	1	0	1	0	1	0	0	1	0	0	1	0	0	0	1	0
606	1	1	0	0	0	0	0	0	0	0	0	0	1	0	1	0	0	1	0	0	1	0	0	1	0	0	0	0	1
607	1	1	0	0	0	0	1	0	0	0	0	0	0	0	1	0	0	1	0	0	1	0	0	0	1	0	0	0	0
608	1	1	1	1	0	0	0	1	0	0	0	0	0	1	1	0	0	0	1	0	1	0	0	1	0	0	1	1	0
609	1	1	0	0	1	0	0	0	0	0	0	0	0	0	0	1	0	1	0	0	1	0	0	0	0	0	0	1	0
610	1	1	0	0	1	0	0	0	0	0	0	0	1	0	1	0	0	1	0	0	1	0	0	1	0	0	1	1	0
611	1	1	0	0	0	0	0	0	0	0	0	0	1	0	1	0	0	1	0	0	1	0	0	0	0	0	1	1	0
612	1	1	0	0	1	0	0	0	0	0	0	0	0	1	1	0	0	0	1	1	0	0	0	0	1	0	1	1	0
613	1	1	0	0	0	0	1	0	0	0	0	0	1	0	0	1	0	0	1	0	1	0	1	0	0	0	0	1	0
614	1	1	1	0	0	0	1	1	0	0	0	0	0	1	1	0	0	1	0	0	1	0	0	0	1	0	1	1	0
615	1	1	1	1	0	0	1	0	0	0	0	0	1	0	1	0	0	1	0	0	1	0	1	0	1	1	0	1	0
617	1	1	0	0	0	0	0	0	0	0	0	1	0	0	1	0	0	0	1	0	1	0	1	1	0	0	0	1	0
618	1	1	1	0	0	0	0	0	1	0	0	0	0	0	1	0	0	1	0	0	1	0	1	0	1	0	0	1	0
620	1	1	0	0	0	0	0	0	0	0	0	0	1	0	1	0	0	1	0	0	1	0	0	0	0	1	0	1	0
621	1	1	1	0	0	0	0	0	0	0	0	1	0	0	0	1	0	1	0	0	1	0	0	0	0	0	0	1	0
622	1	0	1	1	0	1	0	0	0	0	0	0	0	1	0	1	0	0	1	0	1	0	1	0	0	1	0	1	0
623	1	1	0	0	1	1	0	1	1	0	0	0	0	0	1	0	0	0	1	0	1	0	0	1	0	0	0	0	0
624	1	1	0	0	1	0	1	0	0	0	0	0	1	0	1	0	0	0	1	0	1	0	1	0	0	0	0	1	0
625	1	1	1	0	0	0	1	0	0	0	0	0	1	0	0	1	0	1	0	1	0	0	0	0	1	0	0	0	0
626	1	1	1	0	0	0	0	0	0	0	0	0	1	0	0	1	0	0	1	0	1	0	1	0	1	1	0	1	0
628	1	1	1	0	0	0	0	0	0	0	0	0	0	0	1	0	0	0	1	1	0	0	1	0	1	0	0	0	0
629	1	1	0	0	0	0	1	0	0	0	0	0	1	0	0	1	0	0	1	1	0	0	0	0	0	0	0	0	1
630	1	1	0	0	0	0	1	0	0	0	0	0	0	1	1	0	0	1	0	1	0	0	0	0	1	0	0	1	0
631	1	1	0	0	1	1	1	0	0	0	0	0	1	0	1	0	0	1	0	1	0	0	0	0	0	0	1	1	0
632	1	1	1	0	1	0	1	0	0	0	0	0	1	0	1	0	0	0	1	0	1	0	0	0	0	0	0	1	0
633	1	1	0	0	0	1	1	0	0	0	0	0	0	0	1	0	0	0	1	0	1	0	0	1	0	0	0	1	0
634	1	0	1	1	0	1	1	0	0	0	0	0	0	0	0	1	0	0	1	1	0	0	1	0	1	1	1	0	0
635	1	1	0	0	1	0	0	0	0	0	0	0	1	0	0	1	0	0	1	0	1	0	1	1	0	0	0	1	0
636	1	1	0	0	1	0	1	0	0	0	0	1	0	0	0	1	0	1	0	1	0	0	0	0	0	0	0	1	0
637	1	1	0	0	0	0	0	0	0	0	0	0	1	0	1	0	0	0	1	0	1	0	0	0	0	0	1	0	0
638	1	1	0	0	0	0	1	0	0	0	0	0	1	0	0	1	0	0	1	0	1	0	0	0	1	1	0	1	0
639	1	1	1	0	0	0	0	0	0	0	0	0	1	0	1	0	0	1	0	0	1	0	0	1	0	0	0	1	0
640	1	1	1	1	0	1	1	1	0	0	0	0	1	0	0	1	0	0	1	1	0	0	1	1	0	0	0	1	0
641	1	0	1	0	0	0	0	0	0	0	0	0	1	0	1	0	0	1	0	1	0	0	0	1	0	1	0	1	0
642	1	1	0	0	0	0	0	1	1	0	0	1	0	0	0	1	0	0	1	0	1	0	1	0	1	0	1	1	0
643	1	1	0	0	1	0	0	0	0	0	0	0	0	0	1	0	0	1	0	0	1	0	0	0	0	1	0	1	0
644	1	1	0	0	0	0	0	0	0	0	0	0	0	0	1	0	0	0	1	0	1	0	0	0	0	0	0	1	0
645	1	1	0	0	0	0	1	0	0	0	0	0	0	0	1	0	0	1	0	1	0	0	1	0	0	1	1	0	0
646	1	1	1	1	1	1	1	0	1	0	0	0	1	0	1	0	0	0	1	1	0	0	1	0	1	0	0	0	0
647	1	1	0	0	0	0	0	0	0	0	0	0	0	0	0	1	0	1	0	0	1	0	0	0	1	0	0	1	0
648	1	1	0	0	1	0	0	0	0	0	0	0	0	1	1	0	0	0	1	0	1	0	1	0	0	0	0	1	0
649	1	1	0	0	0	0	0	0	0	0	0	1	0	0	1	0	0	1	0	0	1	0	0	0	0	1	0	1	0
650	1	1	0	0	0	0	1	0	1	0	0	0	0	0	1	0	0	1	0	0	1	0	1	1	0	0	0	0	0
651	1	1	1	0	0	0	1	1	0	0	0	0	1	0	1	0	0	1	0	0	1	0	0	0	0	0	1	1	0
653	1	1	0	0	0	0	1	0	0	0	0	0	0	0	0	1	0	1	0	0	1	0	0	0	0	0	0	1	0
654	1	1	0	0	0	0	0	0	0	0	0	0	0	1	1	0	0	0	1	0	1	0	0	0	1	1	0	1	0
655	1	1	0	0	0	0	0	0	0	0	0	0	0	0	0	1	0	0	1	0	1	0	1	0	1	1	0	0	0
656	1	1	0	0	0	0	0	0	0	0	0	0	0	1	0	1	0	1	0	0	1	0	0	0	0	1	0	1	0
657	1	0	1	1	0	0	1	0	0	0	0	0	1	0	0	1	0	0	1	0	1	0	0	1	0	0	0	1	0
658	1	1	0	0	0	0	1	0	0	0	0	0	1	0	1	0	0	1	0	0	1	0	0	0	1	0	1	1	0
659	1	1	1	0	0	1	1	0	0	0	0	0	0	1	0	1	0	0	1	0	1	0	1	0	0	0	0	0	0
660	1	1	0	0	0	0	1	0	0	0	0	0	0	1	0	1	0	1	0	0	1	0	0	0	0	1	0	0	0
661	1	1	0	0	0	0	1	0	0	0	0	1	0	0	1	0	0	1	0	0	1	0	0	0	0	0	1	1	0
662	1	1	0	0	1	0	0	0	0	0	0	1	0	0	1	0	0	1	0	0	1	0	0	0	0	1	0	1	0
663	1	1	0	0	0	0	0	0	0	0	0	1	0	0	0	1	0	0	1	1	0	0	0	1	0	0	0	1	0
664	1	1	0	0	0	0	0	0	0	0	0	1	0	0	1	0	0	1	0	0	1	0	1	0	1	0	1	1	0
665	1	0	1	0	0	1	1	0	0	0	0	0	0	0	0	1	0	0	1	0	1	0	0	1	0	0	0	1	0
666	1	1	0	0	0	1	0	0	0	0	0	0	0	1	1	0	0	0	1	0	1	0	0	0	1	0	1	0	1
667	1	0	1	0	0	0	1	0	0	0	0	0	0	1	1	0	0	1	0	0	1	0	1	1	0	0	1	1	0
668	1	1	0	0	1	0	1	0	0	0	0	0	1	0	0	1	0	0	1	1	0	0	1	0	0	0	0	1	0
669	1	1	0	0	0	0	1	0	1	0	0	0	0	1	1	0	0	1	0	0	1	0	1	0	1	1	0	0	0
670	1	1	0	0	1	0	1	0	0	0	0	0	0	0	1	0	0	1	0	0	1	0	0	0	0	0	0	1	0
671	1	0	1	0	0	1	1	0	0	0	0	1	0	0	1	0	0	1	0	0	1	0	0	0	1	1	0	1	0
672	1	1	0	0	0	1	1	0	0	0	0	0	0	1	0	1	0	1	0	1	0	0	1	0	1	0	0	1	0
673	1	1	1	0	0	0	1	0	0	0	0	0	1	0	0	1	0	0	1	0	1	0	1	0	1	0	0	1	0
674	1	1	0	0	0	0	0	0	0	0	0	1	0	0	1	0	0	1	0	0	1	0	0	0	0	1	1	1	0
675	1	1	0	0	0	0	0	0	0	0	0	0	1	0	0	1	0	1	0	0	1	0	1	0	1	0	0	1	0
676	1	1	1	0	0	0	1	0	0	0	0	0	1	0	1	0	0	0	1	0	1	0	0	0	0	0	0	1	0
677	1	1	1	0	0	0	1	0	0	0	0	0	1	0	1	0	0	1	0	0	1	0	0	1	0	0	0	1	0
678	1	1	0	0	0	0	0	0	0	0	0	0	1	0	1	0	0	1	0	0	1	0	0	0	1	1	0	1	0
679	1	1	0	0	0	0	1	0	0	0	0	0	1	0	1	0	0	1	0	0	1	0	0	1	0	0	0	1	0
681	1	1	1	0	1	0	1	0	0	0	0	0	1	0	1	0	0	1	0	1	0	0	0	0	0	0	1	1	0
682	1	1	0	0	0	0	1	0	0	0	0	0	1	0	1	0	0	0	1	0	1	0	0	0	0	0	0	1	0
683	1	1	0	0	1	1	0	0	0	0	0	0	1	0	1	0	0	1	0	0	1	0	0	0	0	0	1	1	0
684	1	1	0	0	0	0	1	0	0	0	0	0	0	1	1	0	0	1	0	0	1	0	0	0	1	1	1	1	0
685	1	1	1	0	0	0	1	0	0	0	0	0	1	0	1	0	0	1	0	0	1	0	0	0	1	0	1	1	0
686	1	0	1	0	0	0	0	0	0	0	0	0	1	0	0	1	0	1	0	0	1	0	0	0	0	1	0	1	0
687	1	1	0	0	0	0	1	0	0	0	0	0	0	1	1	0	0	0	1	0	1	0	1	0	0	0	0	1	0
688	1	1	0	0	0	0	0	0	0	0	0	0	0	1	1	0	0	1	0	0	1	0	0	1	0	0	0	1	0
689	1	1	1	0	0	0	0	0	0	0	0	0	1	0	1	0	0	1	0	0	1	0	0	1	0	0	1	1	0
690	1	0	1	0	0	0	0	0	0	0	0	0	1	0	0	1	0	1	0	0	1	0	1	1	0	0	0	1	0
691	1	1	0	0	0	0	0	0	0	0	0	0	0	1	0	1	0	1	0	0	1	0	1	0	1	0	0	1	0
692	1	1	0	0	0	0	0	0	0	0	0	0	0	1	1	0	0	0	1	1	0	0	0	0	0	0	0	0	0
693	1	1	0	0	0	0	0	0	0	0	0	1	0	0	1	0	0	0	1	0	1	0	0	1	0	0	1	1	0
694	1	1	1	0	0	0	0	0	0	0	0	0	1	0	0	1	0	1	0	0	1	0	0	0	0	0	0	1	0
695	1	1	0	0	1	0	1	0	0	0	0	0	1	0	0	1	0	1	0	0	1	0	1	0	1	0	0	0	1
696	1	1	1	0	0	0	0	1	0	0	0	0	0	0	1	0	0	1	0	0	1	0	0	0	0	0	1	1	0
697	1	1	0	0	0	1	1	0	1	0	0	0	1	0	0	1	0	0	1	0	1	0	0	0	1	0	1	1	0
698	1	1	0	0	0	1	1	0	1	0	0	0	0	0	1	0	0	1	0	1	0	0	0	1	0	0	0	1	0
699	1	1	0	0	0	0	0	0	0	0	0	0	0	1	1	0	0	0	1	0	1	0	0	1	0	0	0	1	0
700	1	1	0	0	0	0	0	0	0	0	0	0	0	1	0	1	0	1	0	0	1	0	0	0	1	1	1	1	0
701	1	1	0	0	1	0	0	0	0	0	0	0	0	1	0	1	0	0	1	0	1	0	0	1	0	0	0	1	0
702	1	1	0	0	0	0	0	0	0	0	0	0	0	1	1	0	0	0	1	0	1	0	1	0	0	0	0	1	0
703	1	1	1	0	0	0	1	0	0	0	0	0	1	0	1	0	0	0	1	1	0	0	0	1	0	1	1	0	1
704	1	1	1	0	0	0	0	0	0	0	0	0	1	0	0	1	0	1	0	0	1	0	1	0	1	1	0	1	0
705	1	1	0	0	1	1	1	0	0	0	0	0	1	0	0	1	0	0	1	0	1	0	1	1	0	1	0	1	0
706	1	1	0	0	1	0	1	0	0	0	0	0	0	1	0	1	0	1	0	1	0	0	1	1	0	1	0	1	0
707	1	1	1	0	0	0	0	0	0	0	0	0	1	0	1	0	0	1	0	0	1	0	0	0	0	0	0	1	0
708	1	0	1	0	0	0	0	0	0	0	0	0	1	0	1	0	0	0	1	0	1	0	0	1	0	1	0	1	0
709	1	1	0	0	0	0	1	0	0	0	0	0	0	1	1	0	0	1	0	0	1	0	0	0	1	0	0	1	0
710	1	1	0	0	0	0	0	0	0	0	0	0	1	0	1	0	0	1	0	0	1	0	0	0	0	0	1	1	0
711	1	1	0	0	0	0	1	0	0	0	0	0	0	1	0	1	0	1	0	0	1	0	1	0	0	1	0	1	0
712	1	1	0	0	0	0	0	0	0	0	0	0	0	0	1	0	0	1	0	0	1	0	0	0	0	0	1	1	0
713	1	1	0	0	1	1	1	0	0	0	0	0	0	1	0	1	0	0	1	1	0	0	0	1	0	0	0	1	0
714	1	1	0	0	1	0	0	0	0	0	0	0	1	0	1	0	0	1	0	1	0	0	1	1	0	0	0	1	0
715	1	1	1	0	0	0	0	0	0	0	0	0	0	1	1	0	0	1	0	0	1	0	0	0	1	0	0	1	0
716	1	1	0	0	1	1	1	0	1	0	0	0	0	0	0	1	0	0	1	0	1	0	0	1	0	0	0	1	0
717	1	1	0	0	0	0	0	0	0	0	0	0	1	0	1	0	0	0	1	0	1	0	0	0	0	0	1	1	0
718	1	1	1	1	1	1	1	0	0	0	0	0	0	1	0	1	0	1	0	0	1	0	0	0	0	1	0	1	0
719	1	1	0	0	0	0	1	0	0	0	0	0	1	0	1	0	0	0	1	0	1	0	0	0	1	0	0	1	0
720	1	0	1	0	0	0	1	0	0	0	0	0	0	0	1	0	0	1	0	0	1	0	0	0	0	1	0	1	0
721	1	1	1	0	0	0	1	0	0	0	0	0	0	0	0	1	0	0	1	1	0	0	1	1	0	0	0	0	0
722	1	1	0	0	0	0	0	0	0	0	0	0	1	0	1	0	0	1	0	0	1	0	0	0	0	0	0	1	0
723	1	1	0	0	1	1	1	0	0	0	0	0	0	0	0	1	0	0	1	0	1	0	0	0	1	1	0	1	0
724	1	1	1	0	0	0	1	0	0	0	0	0	1	0	1	0	0	0	1	0	1	0	0	1	0	0	0	1	0
725	1	1	0	0	0	0	1	0	0	0	0	0	1	0	1	0	0	1	0	0	1	0	0	0	0	0	1	1	0
726	1	1	0	0	0	0	0	0	0	0	0	0	0	0	0	1	0	1	0	1	0	0	1	0	0	0	0	1	0
728	1	1	1	0	0	0	1	0	0	0	0	0	1	0	1	0	0	0	1	1	0	0	0	0	1	0	1	1	0
729	1	1	1	0	0	1	1	1	1	0	0	0	1	0	1	0	0	0	1	0	1	0	0	1	0	0	0	0	1
730	1	1	0	0	0	0	0	0	0	0	0	0	0	0	1	0	0	1	0	1	0	0	1	1	0	0	1	0	0
731	1	1	1	0	0	0	0	0	0	0	0	0	1	0	1	0	0	1	0	0	1	0	1	1	0	0	0	1	0
732	1	1	1	0	0	0	1	1	0	0	0	0	1	0	1	0	0	0	1	0	1	0	1	0	1	0	1	0	1
733	1	1	0	0	0	0	0	0	0	0	0	0	0	0	1	0	0	0	1	0	1	0	0	0	1	1	1	1	0
734	1	0	0	0	1	0	0	0	0	0	0	0	0	1	1	0	0	1	0	1	0	0	0	0	0	0	0	0	1
735	1	1	1	0	0	0	1	0	0	0	0	0	0	0	0	1	0	0	1	0	1	0	0	0	1	0	0	1	0
736	1	1	1	0	0	0	0	0	0	0	0	0	0	1	1	0	0	1	0	0	1	0	0	1	0	0	1	1	0
737	1	1	0	0	0	0	0	0	1	0	0	0	1	0	1	0	0	1	0	0	1	0	0	1	0	0	0	1	0
738	1	1	0	0	0	0	1	0	0	0	0	0	0	0	0	1	0	1	0	1	0	0	1	0	0	0	0	1	0
739	1	1	1	0	0	0	0	0	0	0	0	0	0	1	1	0	0	0	1	1	0	0	0	0	1	0	0	1	0
740	1	1	0	0	1	1	1	0	0	0	0	0	0	0	1	0	0	1	0	0	1	0	0	1	0	1	1	1	0
741	1	0	1	1	0	0	1	0	1	0	0	0	1	0	1	0	0	1	0	0	1	0	1	1	0	1	1	1	0
742	1	1	0	0	0	0	0	0	0	0	0	0	0	1	1	0	0	1	0	0	1	0	1	0	0	1	0	1	0
743	1	1	0	0	0	0	1	0	1	0	0	0	1	0	0	1	0	0	1	0	1	0	0	1	0	0	0	1	0
744	1	1	1	1	1	0	1	1	0	0	0	0	1	0	1	0	0	0	1	1	0	0	1	0	0	1	1	1	0
745	1	1	1	0	0	0	0	0	0	0	0	0	1	0	1	0	0	1	0	0	1	0	0	0	1	1	0	0	1
746	1	1	0	0	0	0	0	0	0	0	0	0	0	0	1	0	0	1	0	0	1	0	0	0	0	0	0	1	0
747	1	1	1	0	1	1	1	0	0	0	0	0	0	0	1	0	0	1	0	1	0	0	0	0	1	0	1	1	0
748	1	1	0	0	0	0	1	0	0	0	0	0	1	0	0	1	0	1	0	0	1	0	0	0	1	0	0	1	0
749	1	1	1	0	0	0	0	0	0	0	0	0	1	0	1	0	0	1	0	0	1	0	0	0	1	1	1	0	0
750	1	1	0	0	1	0	1	0	0	0	0	0	0	0	1	0	0	0	1	0	1	0	0	0	1	0	0	1	0
751	1	1	0	0	0	0	0	1	0	0	0	0	0	1	1	0	0	1	0	0	1	0	0	0	1	1	1	1	0
752	1	1	0	0	0	0	1	0	0	0	0	0	0	1	0	1	0	0	1	0	1	0	1	0	1	0	0	1	0
753	1	0	0	1	0	0	0	0	0	0	0	0	1	0	1	0	0	1	0	0	1	0	0	0	0	0	1	1	0
754	1	1	0	0	0	0	1	1	0	0	0	0	1	0	1	0	0	1	0	0	1	0	0	0	0	0	1	1	0
755	1	0	1	0	1	0	0	1	0	0	0	0	1	0	1	0	0	0	1	1	0	0	1	0	1	0	0	1	0
756	1	1	0	0	0	0	1	0	0	0	0	0	0	0	1	0	0	1	0	0	1	0	1	0	0	1	0	1	0
757	1	1	0	0	1	0	0	0	0	0	0	0	0	1	1	0	0	1	0	0	1	0	0	0	0	0	0	1	0
758	1	1	0	0	0	0	0	0	0	0	0	0	0	0	1	0	0	0	1	0	1	0	0	0	1	0	1	1	0
759	1	1	0	0	0	0	1	0	0	0	0	0	1	0	0	1	0	1	0	0	1	0	1	0	1	0	0	1	0
761	1	1	0	0	0	0	0	0	0	0	0	0	1	0	1	0	0	0	0	0	1	0	1	0	1	0	0	1	0
762	1	1	0	0	1	1	1	0	0	0	0	0	1	0	1	0	0	0	1	0	1	0	0	0	1	1	0	0	1
763	1	1	0	0	0	0	0	0	0	0	0	0	1	0	1	0	0	1	0	0	1	0	0	0	1	0	0	0	1
764	1	1	0	0	1	1	1	0	0	0	0	0	1	0	1	0	0	1	0	0	1	0	0	0	0	0	1	1	0
765	1	0	1	0	0	0	1	0	0	0	0	0	0	1	0	1	0	1	0	1	0	0	0	0	1	0	0	1	0
766	1	1	1	0	0	0	0	0	0	0	0	0	0	1	1	0	0	1	0	1	0	0	0	0	1	0	0	0	1
767	1	1	1	0	0	0	1	0	0	0	0	0	1	0	0	1	0	0	1	0	1	0	1	0	1	1	0	1	0
768	1	1	0	0	0	0	1	0	0	0	0	0	1	0	0	1	0	0	1	0	1	0	0	0	0	0	0	1	0
769	1	1	0	0	0	0	1	1	0	0	0	0	1	0	1	0	0	1	0	0	1	0	0	0	1	0	0	1	0
770	1	1	1	0	0	0	1	0	0	0	0	0	1	0	0	1	0	1	0	0	1	0	1	0	1	0	0	0	1
771	1	0	1	0	0	0	1	0	0	0	0	0	1	0	1	0	0	1	0	0	1	0	0	0	0	0	1	1	0
772	1	1	0	0	0	0	1	0	0	0	0	0	1	0	1	0	0	1	0	1	0	0	0	0	1	1	0	0	1
773	1	1	1	1	1	0	1	0	1	0	0	0	1	0	1	0	0	0	1	1	0	0	0	0	1	1	0	0	0
774	1	1	1	0	0	0	1	0	0	0	0	0	1	0	0	1	0	1	0	1	0	0	0	0	1	0	0	1	0
775	1	1	1	1	0	0	1	0	0	0	0	0	1	0	1	0	0	1	0	0	1	0	0	1	0	0	0	1	0
776	1	1	0	0	1	0	1	0	0	0	0	0	1	0	1	0	0	0	1	0	1	0	0	0	1	0	0	0	1
778	1	1	0	0	0	0	0	0	0	0	0	0	1	0	1	0	0	1	0	0	1	0	0	0	1	0	0	1	0
779	1	1	1	1	0	0	1	0	1	0	0	0	1	0	1	0	0	1	0	0	1	0	1	0	0	0	1	1	0
780	1	1	1	0	0	0	1	0	0	0	0	0	0	0	1	0	0	0	1	1	0	0	0	0	0	1	0	0	1
781	1	1	1	0	1	1	1	0	0	0	0	0	0	0	0	1	0	1	0	1	0	0	0	0	0	1	0	1	0
782	1	1	1	0	0	1	1	0	0	0	0	0	0	1	1	0	0	0	1	1	0	0	1	0	1	0	0	1	0
783	1	1	0	0	1	0	1	0	0	0	0	0	0	1	1	0	0	1	0	0	1	0	0	0	0	0	0	1	0
784	1	1	1	0	1	1	1	1	0	0	0	0	1	0	0	1	0	1	0	0	1	0	0	0	1	0	1	1	0
785	1	1	0	0	0	0	1	0	1	0	0	0	1	0	1	0	0	1	0	0	1	0	0	1	0	0	0	1	0
786	1	1	0	0	1	1	1	0	0	0	0	0	1	0	1	0	0	0	1	0	1	0	1	0	1	0	0	1	0
787	1	1	1	1	1	1	1	0	0	0	0	0	1	0	1	0	0	1	0	1	0	0	0	1	0	0	0	0	1
788	1	1	1	0	0	0	1	0	0	0	0	0	1	0	1	0	0	1	0	1	0	0	0	1	0	0	0	1	0
789	1	1	0	0	1	1	1	0	1	0	0	0	0	1	1	0	0	0	1	0	1	0	1	0	1	0	0	1	0
790	1	1	0	0	0	0	0	0	0	0	0	0	0	0	0	1	0	1	0	0	1	0	0	1	0	0	0	1	0
791	1	1	1	0	0	0	1	0	0	0	0	0	1	0	1	0	0	0	1	1	0	0	0	0	1	1	0	1	0
792	1	0	0	0	1	0	1	0	0	0	0	0	0	1	0	1	0	1	0	1	0	0	0	0	0	0	1	1	0
793	1	1	0	0	0	0	1	1	0	0	0	0	1	0	1	0	0	1	0	1	0	0	0	0	0	0	0	1	0
794	1	1	0	1	0	0	1	0	0	0	0	0	0	0	0	1	0	1	0	1	0	0	1	0	0	1	0	0	0
795	1	1	1	0	0	0	1	0	0	0	0	0	1	0	0	1	0	1	0	1	0	0	0	0	1	0	0	1	0
796	1	1	0	0	0	0	0	0	0	0	0	0	0	0	0	1	0	0	1	1	0	0	0	1	0	1	0	0	0
797	1	0	1	0	0	0	0	0	0	0	0	0	1	0	0	1	0	1	0	1	0	0	0	0	0	0	0	1	0
798	1	1	0	0	0	0	1	0	0	0	0	0	0	0	1	0	0	1	0	1	0	0	0	1	0	1	0	1	0
799	1	1	1	0	0	1	1	0	0	0	0	0	1	0	1	0	0	0	1	1	0	0	1	1	0	1	0	1	0
800	1	1	0	0	0	0	1	0	0	0	0	0	0	0	1	0	0	1	0	1	0	0	0	0	0	1	0	0	0
801	1	1	0	0	0	0	0	1	0	0	0	0	1	0	1	0	0	1	0	1	0	0	0	0	1	0	0	1	0
802	1	0	1	0	0	0	0	0	0	0	0	0	1	0	0	1	0	0	1	1	0	0	0	0	1	0	0	1	0
803	1	1	0	0	1	0	1	0	0	0	0	0	1	0	1	0	0	1	0	1	0	0	0	1	0	0	1	1	0
804	1	1	1	0	0	0	1	0	0	0	0	0	1	0	1	0	0	1	0	1	0	0	1	0	1	0	0	0	1
805	1	1	0	0	0	0	0	0	0	0	0	0	1	0	1	0	0	1	0	1	0	0	0	0	1	0	0	0	1
806	1	1	1	1	1	1	1	0	0	0	0	0	1	0	0	1	0	1	0	1	0	0	1	0	1	0	0	1	0
807	1	1	0	0	0	0	1	0	0	0	0	0	0	0	1	0	0	0	1	1	0	0	0	0	1	1	0	1	0
808	1	1	0	0	0	0	0	0	0	0	0	0	1	0	1	0	0	1	0	1	0	0	1	0	0	1	0	1	0
809	1	1	0	0	1	0	0	0	0	0	0	0	0	0	0	1	0	1	0	1	0	0	0	0	0	0	0	1	0
810	1	0	1	0	0	0	0	0	0	0	0	0	0	1	1	0	0	0	1	1	0	0	0	0	0	0	0	1	0
811	1	1	0	0	0	0	1	0	0	0	0	0	1	0	1	0	0	1	0	1	0	0	0	0	0	0	1	0	1
812	1	1	1	0	0	0	0	0	0	0	0	0	0	1	1	0	0	1	0	1	0	0	0	1	0	0	1	1	0
813	1	1	0	0	1	0	0	1	0	0	0	0	1	0	0	1	0	1	0	1	0	0	0	1	0	0	0	1	0
814	1	1	1	1	0	0	1	0	1	0	0	0	0	0	0	1	0	1	0	1	0	0	1	0	1	1	0	1	0
815	1	0	0	0	1	1	1	0	1	0	0	0	0	0	1	0	0	1	0	1	0	0	0	1	0	0	0	1	0
816	1	1	0	0	1	0	1	0	0	0	0	0	1	0	1	0	0	1	0	1	0	0	0	0	0	0	0	0	1
817	1	1	0	0	0	0	0	0	0	0	0	0	0	1	1	0	0	1	0	1	0	0	1	0	1	1	0	1	0
818	1	1	1	0	1	0	1	0	0	0	0	0	1	0	0	1	0	1	0	1	0	0	1	0	1	0	0	0	1
819	1	1	0	0	1	0	0	0	0	0	0	0	1	0	1	0	0	1	0	1	0	0	0	0	1	1	1	1	0
820	1	1	0	0	0	0	1	0	0	0	0	0	1	0	1	0	0	0	1	1	0	0	1	0	0	0	0	1	0
821	1	1	0	0	1	0	1	0	0	0	0	0	1	0	1	0	0	0	1	1	0	0	0	1	0	0	0	1	0
822	1	1	0	0	0	0	1	0	0	0	0	0	0	1	0	1	0	0	1	1	0	0	0	0	1	1	0	1	0
823	1	1	1	0	0	0	0	0	0	0	0	0	1	0	0	1	0	0	1	1	0	0	0	0	1	1	0	1	0
824	1	1	0	0	0	0	0	0	0	0	0	0	0	0	1	0	0	1	0	1	0	0	0	0	0	0	0	1	0
825	1	1	0	0	0	0	0	0	0	0	0	0	1	0	1	0	0	1	0	1	0	0	0	0	1	0	0	1	0
826	1	1	0	0	0	0	1	0	0	0	0	0	1	0	1	0	0	0	1	1	0	0	0	0	1	0	0	0	1
827	1	1	0	0	0	0	0	0	0	0	0	0	1	0	1	0	0	0	1	1	0	0	0	0	0	0	0	1	0
828	1	1	1	0	0	0	1	0	0	0	0	0	0	0	1	0	0	0	1	1	0	0	0	0	0	0	1	1	0
829	1	1	1	0	0	0	0	0	0	0	0	0	1	0	0	1	0	1	0	1	0	0	1	0	0	0	0	1	0
830	1	1	0	0	0	0	0	0	0	0	0	0	1	0	0	1	0	1	0	1	0	0	1	0	0	1	0	1	0
831	1	1	0	0	0	0	1	0	0	0	0	0	0	1	1	0	0	1	0	1	0	0	0	1	0	0	1	0	1
832	1	1	1	0	0	0	0	0	0	0	0	0	0	0	1	0	0	1	0	1	0	0	0	0	1	1	0	1	0
833	1	1	0	0	0	0	0	0	0	0	0	0	1	0	1	0	0	1	0	1	0	0	0	1	0	0	0	1	0
834	1	1	1	0	0	0	0	0	0	0	0	0	0	0	1	0	0	0	1	1	0	0	0	1	0	0	0	1	0
835	1	1	1	0	0	0	1	0	0	0	0	0	1	0	1	0	0	1	0	1	0	0	0	0	0	0	0	1	0
836	1	1	0	0	1	1	1	0	1	0	0	0	1	0	0	1	0	1	0	1	0	0	1	0	0	0	0	0	0
837	1	1	1	0	0	0	1	0	0	0	0	0	0	0	1	0	0	1	0	1	0	0	0	0	0	1	1	1	0
838	1	0	1	0	1	1	1	0	0	0	0	0	1	0	0	1	0	1	0	1	0	0	1	0	1	0	0	1	0
839	1	1	0	0	0	0	1	0	0	0	0	0	1	0	1	0	0	1	0	1	0	0	0	0	1	1	0	0	0
840	1	1	0	0	0	0	1	0	0	0	0	0	1	0	1	0	0	1	0	1	0	0	1	1	0	1	0	1	0
841	1	0	1	0	0	0	1	0	0	0	0	0	1	0	1	0	0	1	0	1	0	0	0	0	0	0	0	1	0
842	1	1	0	0	0	0	1	0	0	0	0	0	1	0	1	0	0	0	1	1	0	0	0	1	0	0	0	1	0
843	1	1	0	1	0	0	1	0	0	0	0	0	1	0	1	0	0	1	0	1	0	0	0	0	0	0	1	1	0
844	1	0	1	0	0	0	1	0	1	0	0	0	1	0	1	0	0	1	0	1	0	0	0	0	0	0	1	1	0
845	1	1	1	0	1	0	1	0	0	0	0	0	1	0	0	1	0	1	0	1	0	0	1	0	1	0	0	1	0
846	1	1	0	0	0	0	0	0	0	0	0	0	1	0	1	0	0	0	1	1	0	0	1	0	1	0	0	1	0
847	1	1	0	0	1	0	0	0	0	0	0	0	1	0	1	0	0	1	0	1	0	0	1	0	0	1	0	0	1
848	1	1	1	0	1	1	1	0	0	0	0	0	1	0	1	0	0	0	1	1	0	0	0	0	1	0	0	0	0
849	1	1	1	0	0	0	1	0	0	0	0	0	0	1	1	0	0	1	0	1	0	0	1	0	1	1	0	0	0
850	1	1	1	0	0	1	1	1	0	0	0	0	0	0	1	0	0	1	0	1	0	0	1	1	0	0	0	0	0
851	1	1	0	0	0	1	1	0	0	0	0	0	1	0	0	1	0	1	0	1	0	0	1	0	1	0	0	0	1
852	1	1	0	0	0	0	1	0	0	0	0	0	0	1	0	1	0	1	0	1	0	0	1	0	1	1	0	0	0
853	1	0	1	0	0	0	1	0	1	0	0	0	0	1	0	1	0	1	0	1	0	0	1	1	0	0	0	1	0
854	1	1	0	0	1	0	1	0	0	0	0	0	0	1	1	0	0	1	0	1	0	0	1	1	0	0	0	1	0
855	1	1	1	1	0	0	1	0	0	0	0	0	0	1	0	1	0	1	0	1	0	0	0	1	0	1	0	1	0
857	1	1	1	0	1	1	1	0	0	0	0	0	1	0	0	1	0	1	0	1	0	0	0	0	1	0	0	1	0
858	1	1	1	0	1	1	1	1	0	0	0	0	0	0	1	0	0	1	0	1	0	0	0	0	0	0	1	1	0
859	1	1	1	1	0	0	0	0	0	0	0	0	0	1	1	0	0	1	0	1	0	0	0	1	0	0	0	1	0
860	1	1	0	0	0	1	1	0	0	0	0	0	0	0	1	0	0	0	1	1	0	0	0	0	1	0	0	1	0
861	1	1	0	0	1	0	0	0	0	0	0	0	1	0	1	0	0	1	0	1	0	0	0	0	1	0	1	0	1
862	1	1	1	1	1	1	1	0	0	0	0	0	1	0	1	0	0	1	0	1	0	0	1	0	1	0	0	1	0
863	1	1	0	0	1	1	0	0	0	0	0	0	1	0	1	0	0	1	0	1	0	0	1	1	0	0	0	1	0
864	1	1	0	0	1	1	1	0	0	0	0	0	1	0	1	0	0	1	0	1	0	0	0	1	0	0	0	1	0
865	1	1	0	0	1	0	1	0	1	0	0	0	1	0	1	0	0	1	0	1	0	0	1	0	0	0	0	1	0
867	1	1	0	0	1	1	1	0	0	0	0	0	0	1	1	0	0	1	0	1	0	0	0	0	0	0	1	1	0
868	1	0	0	0	0	0	1	0	0	0	0	0	1	0	1	0	0	1	0	1	0	0	0	0	1	1	0	1	0
869	1	1	0	0	0	0	0	0	0	0	0	0	1	0	0	1	0	0	1	1	0	0	1	0	1	0	0	1	0
870	1	0	1	0	1	0	0	0	0	0	0	0	0	1	1	0	0	1	0	1	0	0	1	0	1	0	1	1	0
871	1	1	1	0	0	0	0	0	0	0	0	0	1	0	1	0	0	1	0	1	0	0	1	0	0	1	0	0	1
872	1	1	1	1	0	1	1	1	1	0	0	0	1	0	1	0	0	0	1	1	0	0	1	1	0	1	1	1	0
873	1	0	1	0	0	0	0	0	0	0	0	0	1	0	1	0	0	1	0	1	0	0	0	0	1	0	0	1	0
874	1	1	0	0	0	0	0	0	0	0	0	0	1	0	1	0	0	1	0	1	0	0	0	1	0	0	0	1	0
875	1	1	0	0	0	0	0	0	0	0	0	0	1	0	1	0	0	0	1	1	0	0	0	0	0	0	0	1	0
876	1	1	0	0	1	0	1	0	1	0	0	0	0	1	0	1	0	0	1	1	0	0	1	0	1	1	0	1	0
877	1	1	0	0	0	0	1	0	0	0	0	1	0	0	0	1	0	1	0	1	0	0	0	0	0	0	0	1	0
878	1	1	0	0	1	1	0	0	0	0	0	0	1	0	1	0	0	1	0	1	0	0	1	1	0	1	0	1	0
879	1	1	0	0	0	0	0	0	0	0	0	1	0	0	1	0	0	1	0	1	0	0	1	0	1	1	0	1	0
880	1	1	0	0	0	0	1	0	0	0	0	0	0	0	1	0	0	1	0	1	0	0	1	0	1	0	0	0	0
881	1	1	0	0	0	0	1	0	0	0	0	1	0	0	1	0	0	1	0	1	0	0	1	0	1	1	0	1	0
882	1	1	1	0	1	0	1	0	0	0	0	0	1	0	1	0	0	0	1	1	0	0	0	0	0	1	0	0	0
883	1	1	1	0	0	0	1	0	1	0	0	1	0	0	1	0	0	1	0	1	0	0	1	0	1	1	0	1	0
884	1	1	1	0	1	1	1	1	0	0	0	0	1	0	0	1	0	1	0	1	0	0	0	0	1	0	0	0	0
885	1	1	0	0	0	0	1	0	1	0	0	0	1	0	1	0	0	1	0	1	0	0	0	0	1	0	0	1	0
886	1	1	1	1	1	0	0	0	1	0	0	1	0	0	1	0	0	0	1	1	0	0	0	0	0	1	1	0	1
887	1	1	0	0	1	0	1	0	0	0	0	0	1	0	1	0	0	1	0	1	0	0	0	1	0	0	0	1	0
888	1	1	0	0	1	1	1	0	0	0	0	1	0	0	1	0	0	0	1	1	0	0	1	0	1	0	0	1	0
889	1	1	0	0	0	0	1	0	0	0	0	0	1	0	1	0	0	1	0	1	0	0	0	0	1	0	0	0	1
890	1	1	0	1	1	1	0	0	1	0	0	1	0	0	1	0	0	0	1	1	0	0	0	1	0	1	1	1	0
891	1	1	0	0	1	1	1	0	1	0	0	0	0	0	1	0	0	0	1	1	0	0	1	0	1	0	0	0	1
892	1	1	0	0	0	0	1	0	0	0	0	0	0	1	0	1	0	1	0	1	0	0	0	1	0	0	0	1	0
893	1	0	1	1	0	0	1	0	0	0	0	0	0	0	0	1	0	1	0	1	0	0	0	0	1	1	0	1	0
894	1	1	0	0	0	1	1	0	0	0	0	0	0	0	1	0	0	1	0	1	0	0	0	0	1	0	0	0	0
895	1	1	1	0	1	1	0	0	1	0	0	1	0	0	1	0	0	1	0	1	0	0	0	0	1	0	0	0	1
896	1	1	0	1	1	1	1	1	1	0	0	0	1	0	1	0	0	0	1	1	0	0	0	0	0	0	1	1	0
897	1	1	1	1	0	1	1	0	1	0	0	0	0	0	1	0	0	1	0	1	0	0	1	0	1	1	1	1	0
898	1	1	0	1	0	1	0	1	0	0	0	0	0	0	1	0	0	1	0	1	0	0	1	1	0	1	1	1	0
899	1	1	1	0	0	0	1	0	0	0	0	0	0	1	0	1	0	1	0	1	0	0	1	0	1	0	0	1	0
900	1	1	1	0	1	0	0	1	1	0	0	1	0	0	1	0	0	0	1	1	0	0	0	0	0	0	0	1	0
901	1	1	0	0	0	1	1	0	0	0	0	0	0	0	1	0	0	0	1	1	0	0	0	0	1	1	0	0	0
902	1	1	0	0	0	0	1	1	0	0	0	0	1	0	1	0	0	1	0	1	0	0	0	0	0	0	0	1	0
903	1	1	1	0	0	0	0	0	0	0	0	0	0	1	1	0	0	1	0	1	0	0	0	0	0	0	0	0	1
904	1	1	0	0	1	1	1	0	0	0	0	1	0	0	1	0	0	1	0	1	0	0	0	0	0	1	0	0	0
905	1	1	0	0	0	1	1	0	1	0	0	0	0	1	1	0	0	1	0	1	0	0	0	0	0	0	1	1	0
906	1	1	0	0	1	1	1	0	1	0	0	1	0	0	1	0	0	1	0	1	0	0	1	1	0	1	0	1	0
907	1	0	1	0	0	0	1	0	0	0	0	0	1	0	1	0	0	0	1	1	0	0	0	0	0	0	1	1	0
908	1	1	0	0	0	0	1	0	0	0	0	0	1	0	0	1	0	1	0	1	0	0	1	0	1	0	0	0	1
909	1	1	1	0	0	0	1	0	0	0	0	0	1	0	1	0	0	1	0	1	0	0	0	0	0	1	1	1	0
910	1	1	1	1	1	1	1	0	0	0	0	0	1	0	1	0	0	1	0	1	0	0	0	0	1	1	1	1	0
911	1	1	0	0	1	0	1	0	0	0	0	0	1	0	1	0	0	1	0	1	0	0	0	0	1	0	1	0	1
912	1	0	1	1	1	1	1	1	0	0	0	0	0	1	1	0	0	1	0	1	0	0	0	0	1	0	1	0	1
913	1	1	1	0	0	0	1	0	0	0	0	0	1	0	1	0	0	0	1	1	0	0	0	0	0	0	1	1	0
914	1	1	0	0	0	1	1	0	0	0	0	1	0	0	1	0	0	1	0	1	0	0	1	0	1	0	0	1	0
915	1	1	0	0	0	0	1	0	1	0	0	0	1	0	1	0	0	0	1	1	0	0	0	1	0	0	0	1	0
916	1	1	0	0	1	1	1	0	1	0	0	0	1	0	1	0	0	1	0	1	0	0	0	0	0	0	0	1	0
917	1	1	1	0	0	0	1	0	1	0	0	0	1	0	1	0	0	1	0	1	0	0	0	0	1	0	1	1	0
918	1	0	0	0	0	1	0	0	0	0	0	0	1	0	1	0	0	1	0	1	0	0	1	0	1	0	0	1	0
919	1	1	1	0	1	1	1	1	1	0	0	0	0	1	1	0	0	1	0	1	0	0	0	0	0	0	0	1	0
922	1	1	1	0	0	0	1	1	1	0	0	1	0	0	0	1	0	1	0	1	0	0	0	0	1	1	1	0	1
923	1	1	0	0	0	0	1	0	0	0	0	0	1	0	1	0	0	0	1	1	0	0	0	0	0	0	0	1	0
924	1	1	0	0	0	0	0	0	0	0	0	0	0	1	1	0	0	1	0	1	0	0	0	0	0	0	0	1	0
925	1	1	1	0	0	0	0	0	0	0	0	1	0	0	1	0	0	1	0	1	0	0	0	0	0	0	0	1	0
926	1	1	0	0	1	0	0	0	1	0	0	0	0	0	1	0	0	0	1	1	0	0	0	0	1	0	0	0	0
927	1	1	0	0	0	0	1	0	0	0	0	0	1	0	1	0	0	1	0	1	0	0	1	1	0	0	0	0	1
928	1	1	1	0	1	1	1	1	1	0	0	0	0	1	1	0	0	0	1	1	0	0	0	0	1	1	0	1	0
929	1	1	1	0	1	1	1	1	1	0	0	0	1	0	1	0	0	1	0	1	0	0	0	0	0	0	1	0	1
930	1	1	1	0	1	0	1	0	0	0	0	0	1	0	1	0	0	1	0	1	0	0	0	1	0	0	0	1	0
931	1	1	1	0	0	0	1	0	0	0	0	0	1	0	1	0	0	1	0	1	0	0	0	0	0	1	1	1	0
932	1	1	1	1	1	0	1	0	0	0	0	0	1	0	1	0	0	1	0	1	0	0	0	1	0	0	1	1	0
933	1	0	1	0	1	1	1	1	0	0	0	0	1	0	1	0	0	1	0	1	0	0	0	0	0	1	0	0	1
934	1	1	0	0	1	0	1	1	0	0	0	0	1	0	1	0	0	1	0	1	0	0	0	0	0	0	1	1	0
935	1	1	1	0	1	0	1	0	1	0	0	1	0	0	1	0	0	0	1	1	0	0	0	0	0	0	0	0	1
936	1	1	0	0	0	0	1	0	0	0	0	0	1	0	0	1	0	0	1	1	0	0	1	0	0	0	0	1	0
937	1	1	0	0	0	0	1	1	1	0	0	1	0	0	1	0	0	1	0	1	0	0	1	0	0	1	1	0	0
938	1	1	0	0	1	1	1	0	0	0	0	0	1	0	1	0	0	1	0	1	0	0	1	1	0	0	0	1	0
939	1	1	1	0	1	1	1	1	1	0	0	0	0	1	1	0	0	1	0	1	0	0	0	1	0	0	0	1	0
940	1	1	0	0	0	0	0	0	0	0	0	0	1	0	1	0	0	1	0	1	0	0	0	0	0	0	0	0	1
941	1	1	1	0	0	0	0	0	0	0	0	0	1	0	1	0	0	1	0	1	0	0	0	1	0	1	0	1	0
942	1	1	0	0	1	1	1	0	0	0	0	0	1	0	1	0	0	1	0	1	0	0	1	1	0	0	0	0	1
943	1	1	0	0	0	0	1	0	0	0	0	0	0	1	1	0	0	1	0	1	0	0	0	0	0	0	0	0	0
944	1	1	0	0	1	0	1	1	1	0	0	0	1	0	1	0	0	0	1	1	0	0	0	0	0	0	0	1	0
945	1	1	1	0	1	1	1	0	1	0	0	1	0	0	1	0	0	1	0	1	0	0	0	0	0	0	0	1	0
946	1	1	0	0	0	0	1	0	0	0	0	0	1	0	0	1	0	1	0	1	0	0	0	0	1	0	0	0	1
947	1	1	0	0	0	0	1	1	0	0	0	1	0	0	1	0	0	1	0	1	0	0	0	1	0	0	0	1	0
948	1	1	0	0	1	1	0	0	0	0	0	0	1	0	0	1	0	0	1	1	0	0	0	0	1	0	0	1	0
949	1	1	0	0	1	1	1	0	0	0	0	0	1	0	0	1	0	1	0	1	0	0	0	0	1	1	1	0	0
950	1	1	0	1	0	0	1	1	1	0	0	0	1	0	0	1	0	1	0	1	0	0	0	0	1	1	0	1	0
951	1	1	1	1	1	1	1	0	1	0	0	0	0	0	0	1	0	1	0	1	0	0	0	0	1	0	0	0	1
952	1	1	0	1	0	0	1	0	0	0	0	1	0	0	0	1	0	0	1	1	0	0	1	0	1	1	0	0	0
953	1	1	0	0	1	0	1	0	0	0	0	0	1	0	0	1	0	1	0	1	0	0	1	1	0	1	1	0	0
954	1	1	1	1	1	1	1	0	0	0	0	0	0	1	0	1	0	1	0	1	0	0	0	0	1	1	0	0	1
955	1	1	0	0	1	0	1	0	0	0	0	0	0	1	0	1	0	1	0	1	0	0	0	0	0	1	0	1	0
956	1	1	1	0	0	0	1	0	0	0	0	1	0	0	0	0	1	0	1	1	0	0	1	0	0	1	0	0	1
957	1	1	0	0	0	0	0	0	0	0	0	0	0	0	1	0	0	1	0	1	0	0	0	1	0	0	0	1	0
958	1	1	1	1	1	0	1	1	1	0	0	0	1	0	0	1	0	1	0	1	0	0	1	0	1	1	0	1	0
959	1	1	0	0	0	1	1	0	0	0	0	0	1	0	1	0	0	1	0	1	0	0	0	0	0	0	0	0	1
960	1	1	1	0	1	0	1	0	0	0	0	0	1	0	0	1	0	1	0	1	0	0	0	0	1	0	0	1	0
961	1	1	0	1	1	0	1	0	1	0	0	0	0	1	0	1	0	1	0	1	0	0	0	0	1	0	0	0	1
962	1	1	0	0	0	1	0	0	0	0	0	1	0	0	0	1	0	0	1	1	0	0	0	0	1	1	1	0	0
963	1	1	1	0	0	1	1	0	0	0	0	0	1	0	0	0	1	0	1	1	0	0	0	1	0	0	0	1	0
964	1	1	0	1	1	1	1	1	1	0	0	1	0	0	0	1	0	1	0	1	0	0	1	0	1	1	1	0	1
965	1	1	0	0	0	1	1	0	0	0	0	1	0	0	0	1	0	1	0	1	0	0	0	0	1	0	0	1	0
966	1	1	1	0	0	1	1	0	0	0	0	0	0	1	0	1	0	0	1	1	0	0	0	0	0	0	0	1	0
967	1	1	0	0	0	0	0	1	1	0	0	1	0	0	0	1	0	1	0	1	0	0	1	0	1	1	1	0	0
968	1	0	1	1	0	0	0	0	0	0	0	1	0	0	0	0	1	0	1	1	0	0	1	0	0	0	0	1	0
969	1	1	1	0	0	0	0	0	0	0	0	1	0	0	0	1	0	1	0	1	0	0	1	1	0	1	1	1	0
970	1	1	0	0	1	1	1	0	1	0	0	0	1	0	0	1	0	0	1	1	0	0	0	0	1	0	0	1	0
971	1	1	0	0	0	0	0	0	0	0	0	1	0	0	0	1	0	0	1	1	0	0	0	0	1	1	0	0	0
972	1	1	1	0	1	1	1	0	1	0	0	0	1	0	0	1	0	0	1	1	0	0	0	0	1	0	0	0	1
973	1	1	1	1	1	1	1	1	0	0	0	0	1	0	0	0	1	0	1	1	0	0	0	0	0	1	1	1	0
974	1	0	1	0	0	1	0	0	0	0	0	0	1	0	0	1	0	1	0	1	0	0	0	0	0	0	0	1	0
975	1	1	1	0	0	0	1	0	0	0	0	1	0	0	0	1	0	1	0	1	0	0	1	0	0	1	1	0	1
976	1	0	1	0	0	0	0	0	0	0	0	0	1	0	0	1	0	1	0	1	0	0	0	0	1	0	0	1	0
977	1	1	1	0	0	0	1	0	0	0	0	0	0	0	0	0	1	1	0	1	0	0	0	0	1	1	0	1	0
978	1	0	0	1	0	1	0	0	1	0	0	0	1	0	0	1	0	0	1	1	0	0	0	0	0	1	0	0	1
979	1	1	1	0	0	0	1	0	1	0	0	1	0	0	0	1	0	1	0	1	0	0	1	0	1	1	1	1	0
980	1	1	0	0	1	0	1	0	0	0	0	1	0	0	0	0	1	0	1	1	0	0	0	0	0	0	0	1	0
981	1	1	1	0	0	0	0	0	1	0	0	0	0	1	0	0	1	0	1	1	0	0	0	0	0	0	0	1	0
982	1	1	0	0	1	0	1	1	1	0	0	1	0	0	0	1	0	0	1	1	0	0	1	0	1	0	1	0	1
983	1	1	0	0	0	0	1	0	0	0	0	0	0	1	0	0	1	1	0	1	0	0	0	0	0	1	0	1	0
984	1	1	0	0	0	0	1	1	1	0	0	0	0	0	0	1	0	1	0	1	0	0	0	0	1	1	0	0	1
985	1	1	1	0	1	1	1	0	0	0	0	0	0	1	0	1	0	1	0	1	0	0	1	1	0	0	0	0	0
986	1	0	1	0	0	0	1	0	0	0	0	0	0	1	0	1	0	1	0	1	0	0	0	0	1	1	0	1	0
987	1	1	0	0	0	1	1	0	0	0	0	0	0	1	0	1	0	1	0	1	0	0	1	0	1	0	0	0	0
989	1	1	1	0	1	1	1	0	1	0	0	1	0	0	0	1	0	1	0	1	0	0	0	1	0	0	0	1	0
990	1	0	1	1	1	1	1	1	0	0	0	0	0	1	0	1	0	0	1	1	0	0	0	0	1	1	0	0	1
991	1	1	0	0	0	1	1	0	0	0	0	1	0	0	0	1	0	1	0	1	0	0	1	0	0	1	0	1	0
992	1	1	0	1	0	1	0	1	1	0	0	0	0	0	0	1	0	0	1	1	0	0	0	1	0	0	0	0	0
993	1	0	1	0	0	0	1	0	0	0	0	0	1	0	0	1	0	1	0	1	0	0	0	1	0	0	0	1	0
995	1	1	1	0	0	1	1	0	1	0	0	0	0	0	0	1	0	1	0	1	0	0	0	0	1	0	0	1	0
996	1	1	1	1	0	0	1	0	0	0	0	1	0	0	0	1	0	1	0	1	0	0	0	0	1	1	1	0	0
997	1	1	0	0	0	0	1	0	0	0	0	0	1	0	0	1	0	0	1	1	0	0	1	0	0	1	0	1	0
998	1	0	1	0	1	1	1	0	0	0	0	0	1	0	0	1	0	0	1	1	0	0	0	1	0	1	0	1	0
999	1	1	0	0	0	0	1	0	0	0	0	0	1	0	0	1	0	0	1	1	0	0	0	0	1	0	0	1	0
1000	1	1	0	1	0	1	1	0	0	0	0	0	1	0	0	1	0	1	0	1	0	0	1	0	0	0	0	1	0
1001	1	1	1	0	1	1	1	1	1	0	0	1	0	0	0	1	0	1	0	1	0	0	0	0	1	1	0	0	1
2000	2	1	1	0	0	0	0	1	1	1	0	0	0	1	0	1	0	0	1	1	0	0	0	0	0	1	0	0	1
2001	2	1	1	0	0	1	1	1	1	1	0	1	0	0	1	0	0	0	1	0	1	0	0	0	1	1	1	0	1
2002	2	1	0	0	1	1	0	0	0	1	0	0	0	1	1	0	0	0	1	1	0	0	0	0	1	0	0	1	0
2003	2	1	0	0	1	1	1	0	0	1	0	0	0	0	1	0	0	0	0	1	0	0	0	0	0	1	1	0	1
2004	2	1	0	0	0	0	0	0	0	1	0	0	1	0	1	0	0	1	0	0	1	0	0	0	0	0	1	1	0
2005	2	1	0	0	0	0	0	1	0	1	0	0	1	0	1	0	0	1	0	1	0	0	0	1	0	0	1	1	0
2006	2	1	0	0	1	0	1	0	1	1	0	0	0	1	0	1	0	1	0	1	0	0	0	1	0	0	0	1	0
2007	2	1	0	0	1	1	1	0	0	1	0	0	1	0	1	0	0	1	0	1	0	0	0	1	0	1	0	1	0
2008	2	1	1	0	1	1	1	0	1	1	0	0	0	0	0	1	0	1	0	1	0	0	0	0	1	0	1	1	0
2009	2	1	1	0	0	1	1	0	0	1	0	0	0	0	0	1	0	0	1	1	0	0	0	1	0	0	0	1	0
2010	2	1	1	0	1	1	1	0	0	1	0	0	1	0	0	1	0	1	0	1	0	0	0	1	0	1	0	1	0
2011	2	1	0	0	1	1	1	1	1	1	0	0	1	0	1	0	0	0	1	0	1	0	0	0	1	1	0	0	1
2012	2	1	0	0	1	0	1	0	0	1	0	0	1	0	1	0	0	1	0	0	1	0	0	1	0	0	0	1	0
2013	2	0	1	0	1	0	1	0	0	1	0	1	0	0	1	0	0	1	0	1	0	0	0	0	0	0	0	1	0
2014	2	1	0	0	0	0	1	0	0	1	0	1	0	0	1	0	0	1	0	1	0	0	0	0	1	0	0	1	0
2015	2	1	1	0	0	0	1	0	1	1	0	0	0	0	0	1	0	1	0	1	0	0	1	0	1	1	0	0	0
2016	2	1	1	0	1	0	1	0	0	1	0	0	1	0	1	0	0	1	0	0	1	0	0	1	0	0	0	1	0
2017	2	1	0	0	0	1	0	0	0	1	0	1	0	0	1	0	0	0	1	1	0	0	0	0	0	1	0	0	1
2018	2	1	0	0	1	1	1	0	0	1	0	1	0	0	0	0	1	0	1	1	0	0	0	0	1	0	0	0	0
2019	2	1	1	1	0	1	1	0	1	1	0	0	0	1	0	1	0	0	1	0	0	1	0	1	0	0	0	1	0
2020	2	1	1	0	0	0	0	0	0	1	0	0	1	0	0	1	0	1	0	1	0	0	0	1	0	0	1	1	0
2021	2	1	0	0	0	0	0	0	1	1	0	0	0	0	1	0	0	1	0	1	0	0	0	0	1	1	0	0	0
2022	2	1	1	0	0	0	1	0	0	1	0	1	0	0	1	0	0	1	0	0	1	0	1	1	0	0	0	1	0
2023	2	1	1	1	0	1	1	0	1	1	0	0	1	0	0	1	0	0	1	1	0	0	0	0	1	1	0	1	0
2024	2	0	0	0	1	0	1	0	0	1	0	0	0	0	0	0	1	1	0	0	0	1	0	1	0	1	0	1	0
2025	2	1	0	0	0	0	1	0	0	1	0	0	1	0	0	1	0	1	0	0	1	0	1	0	0	1	0	1	0
2026	2	1	1	0	0	0	1	0	0	1	0	0	1	0	1	0	0	1	0	1	0	0	0	0	0	0	1	1	0
2027	2	1	1	0	1	1	1	0	0	1	0	0	1	0	0	1	0	1	0	1	0	0	1	0	0	0	0	1	0
2028	2	1	0	0	1	1	1	0	0	1	0	1	0	0	1	0	0	1	0	1	0	0	0	0	1	0	0	1	0
2029	2	1	1	1	0	0	0	0	0	1	0	0	0	1	0	1	0	1	0	0	1	0	1	0	1	1	1	0	1
2031	2	1	1	1	0	0	1	0	0	1	0	0	0	0	0	1	0	0	1	0	1	0	0	1	0	0	0	1	0
2032	2	1	0	0	0	0	0	0	1	1	0	1	0	0	0	1	0	1	0	0	1	0	0	0	0	1	1	1	0
2033	2	1	0	0	1	0	1	0	0	1	0	0	1	0	1	0	0	0	1	0	1	0	0	0	1	0	1	1	0
2034	2	1	0	0	0	0	1	0	0	1	0	1	0	0	0	0	1	1	0	0	1	0	1	1	0	0	1	1	0
2035	2	1	1	0	0	0	1	0	0	1	0	0	1	0	0	1	0	1	0	0	1	0	1	1	0	0	0	1	0
2036	2	1	0	0	0	0	1	0	0	1	0	0	0	1	1	0	0	0	1	0	1	0	0	0	1	0	1	1	0
2037	2	1	1	1	0	0	1	0	0	1	0	1	0	0	1	0	0	1	0	1	0	0	1	0	0	1	0	0	0
2038	2	1	0	0	0	0	1	0	0	1	0	0	1	0	0	1	0	0	1	0	1	0	0	0	1	0	0	0	1
2039	2	1	1	1	1	1	1	0	0	1	0	1	0	0	0	1	0	0	1	0	1	0	0	0	1	0	0	1	0
2040	2	1	0	0	1	0	1	1	0	1	0	0	0	1	1	0	0	1	0	0	1	0	0	1	0	0	1	1	0
2041	2	1	1	0	1	0	1	0	0	1	0	0	0	1	1	0	0	1	0	0	1	0	0	0	1	0	0	1	0
2042	2	1	0	1	1	1	1	0	1	1	0	1	0	0	1	0	0	0	1	1	0	0	1	0	1	1	1	0	1
2043	2	1	1	0	0	0	1	0	0	1	0	0	1	0	0	1	0	1	0	1	0	0	0	0	1	1	0	1	0
2044	2	1	1	0	0	0	1	0	0	1	0	0	0	0	0	0	1	1	0	0	1	0	1	1	0	0	1	1	0
2045	2	1	0	0	0	0	0	0	0	1	0	1	0	0	1	0	0	0	1	0	0	1	0	0	1	0	0	1	0
2046	2	1	1	1	1	1	1	0	1	1	0	0	0	0	1	0	0	0	1	1	0	0	1	1	0	0	0	1	0
2047	2	1	0	0	1	1	1	1	1	1	0	0	1	0	1	0	0	0	1	0	1	0	0	0	1	0	0	0	1
2048	2	1	1	0	1	1	1	0	0	1	0	1	0	0	1	0	0	0	1	1	0	0	0	0	1	1	0	0	1
2049	2	1	1	0	0	0	1	0	0	1	0	1	0	0	0	1	0	0	1	0	1	0	1	0	0	1	0	1	0
2050	2	1	0	0	1	0	1	0	0	1	0	0	0	1	1	0	0	1	0	1	0	0	0	0	1	0	0	0	0
2051	2	1	1	0	0	0	1	0	0	1	0	0	0	1	0	1	0	1	0	1	0	0	0	0	1	0	0	1	0
2052	2	0	1	0	0	0	0	0	0	1	0	0	0	0	0	1	0	1	0	0	0	1	1	0	0	0	0	1	0
2053	2	1	1	0	0	0	1	0	0	1	0	0	1	0	0	1	0	0	1	0	1	0	1	0	1	1	0	1	0
2054	2	1	0	0	0	0	1	1	0	1	0	0	1	0	0	1	0	1	0	0	0	1	0	1	0	0	0	1	0
2056	2	1	1	0	0	1	1	0	0	1	0	0	1	0	0	1	0	1	0	1	0	0	1	0	1	1	0	0	0
2057	2	1	1	1	0	1	1	0	1	1	0	1	0	0	0	0	1	1	0	1	0	0	1	1	0	1	1	1	0
2058	2	1	0	0	0	0	1	0	0	1	0	0	0	1	0	1	0	1	0	0	0	1	0	1	0	0	0	1	0
2059	2	1	1	0	0	0	1	0	0	1	0	0	1	0	0	1	0	0	1	0	1	0	0	1	0	0	0	1	0
2060	2	1	0	0	0	0	1	1	0	1	0	0	1	0	1	0	0	1	0	1	0	0	0	1	0	0	1	1	0
2062	2	1	0	0	0	0	0	0	0	1	0	0	1	0	1	0	0	1	0	0	1	0	1	0	1	0	0	1	0
2064	2	1	1	0	0	1	1	0	1	1	0	0	1	0	0	1	0	1	0	1	0	0	1	0	0	0	0	1	0
2066	2	1	0	1	1	0	0	0	0	1	0	0	1	0	1	0	0	0	1	1	0	0	0	0	0	1	0	0	0
2067	2	1	0	0	0	0	1	0	0	1	0	0	1	0	0	0	1	0	1	0	1	0	1	0	1	1	0	1	0
2068	2	1	1	0	0	0	1	1	0	1	0	0	1	0	1	0	0	1	0	1	0	0	0	0	0	0	1	1	0
2069	2	0	1	1	1	0	0	0	0	1	0	0	0	0	0	1	0	1	0	0	1	0	1	0	1	0	0	1	0
2070	2	1	0	0	0	0	0	0	0	1	0	0	0	1	0	1	0	0	1	0	0	1	1	0	1	1	1	1	0
2071	2	1	0	0	0	0	1	0	1	1	0	1	0	0	0	1	0	1	0	0	0	1	0	1	0	0	0	1	0
2072	2	1	0	0	0	0	1	0	0	1	0	0	1	0	0	0	1	0	1	0	1	0	1	0	0	1	0	1	0
2073	2	1	1	0	0	0	0	0	0	1	0	0	1	0	1	0	0	1	0	1	0	0	0	0	1	0	1	1	0
2075	2	1	0	0	1	0	1	0	0	1	0	1	0	0	1	0	0	1	0	1	0	0	0	0	1	1	1	0	1
2076	2	1	1	1	0	0	1	0	0	1	0	0	1	0	0	1	0	1	0	0	1	0	0	1	0	0	1	1	0
2077	2	1	1	0	0	0	1	0	1	1	0	0	1	0	0	0	1	1	0	0	1	0	1	1	0	0	0	1	0
2078	2	1	0	0	0	0	1	0	0	1	0	0	0	1	1	0	0	1	0	0	1	0	0	0	1	0	1	1	0
2079	2	1	0	0	0	0	1	0	0	1	0	0	0	1	1	0	0	1	0	1	0	0	0	0	1	1	0	1	0
2080	2	1	0	0	0	0	1	0	0	1	0	0	1	0	1	0	0	1	0	0	1	0	0	1	0	0	0	1	0
2081	2	1	0	0	0	0	0	0	0	1	0	0	0	1	1	0	0	0	1	0	0	1	0	0	0	1	1	1	0
2082	2	1	0	0	0	0	0	1	0	1	0	1	0	0	1	0	0	1	0	1	0	0	0	0	1	0	1	1	0
2083	2	1	1	1	1	1	1	1	0	1	0	0	1	0	0	1	0	0	1	1	0	0	1	0	1	1	0	1	0
2084	2	1	0	0	0	0	0	0	0	1	0	0	1	0	1	0	0	0	1	0	1	0	0	0	1	0	0	0	1
2085	2	1	0	0	0	0	1	0	0	1	0	1	0	0	0	0	1	0	1	0	1	0	0	0	1	0	0	1	0
2086	2	1	1	0	1	1	1	1	0	1	0	0	0	0	1	0	0	1	0	1	0	0	0	0	0	0	1	1	0
2087	2	1	1	0	1	0	1	0	0	1	0	0	1	0	0	0	1	1	0	1	0	0	0	0	1	0	1	0	1
2088	2	0	1	0	0	0	0	0	1	1	0	0	1	0	1	0	0	1	0	0	1	0	1	0	0	0	0	1	0
2089	2	1	0	0	0	0	0	0	0	1	0	0	0	1	1	0	0	0	1	0	1	0	0	0	1	0	1	0	0
2090	2	1	0	0	1	0	1	0	0	1	0	1	0	0	1	0	0	1	0	1	0	0	1	0	1	0	0	1	0
2091	2	1	1	0	0	0	0	1	0	1	0	0	0	0	1	0	0	1	0	0	0	1	0	0	1	0	0	0	1
2092	2	1	0	0	0	1	0	1	0	1	0	0	0	1	0	1	0	1	0	0	1	0	0	1	0	0	1	1	0
2093	2	1	1	0	0	0	1	0	1	1	0	0	0	1	1	0	0	0	1	1	0	0	0	0	0	0	0	1	0
2094	2	1	1	0	0	0	1	0	0	1	0	0	0	1	1	0	0	0	1	0	1	0	0	0	0	0	1	1	0
2095	2	1	0	0	0	0	1	0	0	1	0	0	1	0	0	0	1	1	0	0	1	0	0	0	0	0	0	1	0
2096	2	1	0	0	0	0	0	0	0	1	0	0	1	0	1	0	0	0	1	0	1	0	0	0	1	0	0	0	1
2097	2	1	0	0	0	0	0	0	0	1	0	0	0	1	1	0	0	1	0	0	1	0	0	0	0	0	1	1	0
2098	2	1	0	0	1	0	0	0	0	1	0	0	1	0	1	0	0	1	0	1	0	0	0	1	0	0	0	1	0
2099	2	0	0	0	1	0	0	0	0	1	0	0	1	0	0	1	0	0	1	1	0	0	1	0	1	1	0	0	1
2100	2	1	0	0	1	0	1	0	0	1	0	0	1	0	0	1	0	0	1	0	1	0	0	1	0	0	1	1	0
2101	2	1	1	0	0	0	0	0	0	1	0	0	1	0	0	1	0	0	1	0	0	1	1	0	1	1	0	1	0
2102	2	1	1	0	1	0	1	0	0	1	0	0	1	0	1	0	0	0	1	0	0	1	0	1	0	0	0	1	0
2103	2	1	0	0	1	0	1	0	0	1	0	0	1	0	0	1	0	1	0	0	0	1	1	0	1	0	0	1	0
2104	2	1	0	0	0	0	1	1	0	1	0	0	1	0	1	0	0	1	0	0	0	1	0	1	0	0	0	1	0
2105	2	1	0	0	1	0	0	0	0	1	0	0	0	1	1	0	0	1	0	0	0	1	0	1	0	0	1	1	0
2106	2	1	0	0	1	0	1	1	0	1	0	0	1	0	1	0	0	0	1	0	1	0	0	0	0	1	1	1	0
2107	2	1	0	0	0	0	0	0	0	1	0	0	0	1	1	0	0	1	0	0	0	1	0	1	0	0	0	1	0
2108	2	1	0	0	1	0	1	1	1	1	0	0	1	0	1	0	0	0	1	0	0	1	1	1	0	0	1	1	0
2109	2	0	1	0	0	0	0	0	0	1	0	0	0	0	1	0	0	0	1	0	0	1	1	1	0	0	0	1	0
2110	2	0	1	0	0	0	0	0	0	1	0	1	0	0	1	0	0	0	1	0	0	1	0	0	1	1	1	1	0
2111	2	0	1	0	0	0	1	0	0	1	0	0	1	0	0	1	0	1	0	0	0	1	1	1	0	0	0	1	0
2112	2	1	0	0	0	1	1	0	0	1	0	1	0	0	0	1	0	0	1	0	0	1	0	0	0	0	0	1	0
2113	2	0	1	0	0	0	0	0	0	1	0	0	0	0	1	0	0	1	0	0	0	1	0	0	1	0	0	1	0
2114	2	1	1	0	1	1	1	0	0	1	0	0	0	0	0	0	1	0	1	0	1	0	1	0	1	1	1	1	0
2115	2	1	0	0	1	1	1	0	0	1	0	0	0	1	1	0	0	1	0	0	0	1	0	0	1	1	0	1	0
2116	2	1	0	0	0	0	0	0	0	1	0	0	0	0	1	0	0	0	1	0	0	1	1	0	1	1	0	1	0
2117	2	1	0	0	1	0	0	1	0	1	0	0	1	0	1	0	0	1	0	0	0	1	0	1	0	0	0	1	0
2118	2	1	1	0	0	0	1	0	0	1	0	0	1	0	0	1	0	1	0	0	0	1	0	1	0	0	0	1	0
2119	2	1	0	0	1	0	1	0	0	1	0	1	0	0	0	0	1	0	1	0	0	1	0	0	0	0	0	1	0
2120	2	1	0	0	0	0	0	0	0	1	0	0	0	1	0	1	0	1	0	0	0	1	1	1	0	0	0	1	0
2121	2	1	0	0	0	0	0	0	0	1	0	0	1	0	0	1	0	1	0	0	0	1	0	0	1	0	0	1	0
2122	2	1	0	0	1	0	0	0	0	1	0	0	0	1	0	1	0	1	0	0	0	1	0	0	0	0	0	1	0
2123	2	1	0	0	0	0	1	0	0	1	0	0	0	0	1	0	0	1	0	0	0	1	0	0	0	0	0	1	0
2124	2	0	1	0	0	0	0	0	0	1	0	0	0	0	1	0	0	1	0	0	0	1	0	0	1	0	1	1	0
2125	2	1	0	0	1	0	0	0	0	1	0	0	1	0	0	0	1	0	1	0	0	1	1	1	0	0	0	1	0
2126	2	1	1	0	0	0	1	0	0	1	0	0	0	0	0	0	1	0	1	0	1	0	1	1	0	0	0	1	0
2127	2	1	0	0	0	0	0	0	0	1	0	0	1	0	0	1	0	0	1	0	0	1	1	1	0	0	0	1	0
2128	2	0	0	0	0	0	1	0	0	1	0	0	0	0	1	0	0	1	0	0	0	1	1	0	1	0	1	1	0
2129	2	1	0	0	1	0	0	1	0	1	0	1	0	0	0	1	0	1	0	0	0	1	0	0	0	0	0	1	0
2130	2	1	0	0	0	0	1	0	0	1	0	0	0	1	1	0	0	1	0	0	0	1	1	0	1	0	0	1	0
2131	2	1	0	0	0	0	0	0	1	1	0	0	1	0	0	1	0	1	0	0	0	1	0	0	1	0	0	0	1
2132	2	1	1	0	0	0	0	0	0	1	0	0	0	0	0	1	0	0	1	0	0	1	1	0	1	1	0	1	0
2133	2	0	1	0	0	0	0	0	0	1	0	0	0	0	1	0	0	1	0	0	0	1	0	0	1	1	1	1	0
2134	2	1	0	0	1	1	1	0	0	1	0	0	1	0	0	1	0	0	1	0	0	1	1	1	0	1	0	1	0
2135	2	1	1	0	0	0	1	0	0	1	0	0	1	0	0	1	0	0	1	0	0	1	1	0	1	0	0	1	0
2136	2	1	1	0	0	0	0	0	0	1	0	0	0	1	1	0	0	0	1	0	0	1	0	0	0	0	0	1	0
2137	2	1	1	0	1	0	0	0	0	1	0	0	1	0	0	1	0	1	0	0	0	1	1	0	0	0	0	1	0
2138	2	1	1	0	0	0	0	0	0	1	0	0	0	0	1	0	0	1	0	0	0	1	1	0	1	1	0	1	0
2139	2	1	0	0	0	0	1	0	1	1	0	0	1	0	1	0	0	1	0	0	0	1	0	0	0	1	0	1	0
2140	2	1	0	0	1	0	1	0	0	1	0	0	1	0	0	1	0	1	0	0	0	1	0	0	0	0	0	1	0
2141	2	1	0	0	0	0	1	0	0	1	0	0	1	0	0	1	0	1	0	0	0	1	0	0	1	0	0	0	1
2142	2	1	0	0	0	0	1	0	1	1	0	0	1	0	0	1	0	1	0	0	0	1	0	1	0	0	0	1	0
2143	2	1	0	0	0	0	0	1	0	1	0	0	0	0	1	0	0	1	0	0	0	1	0	0	1	1	0	1	0
2144	2	0	0	0	0	0	1	0	0	1	0	1	0	0	0	1	0	1	0	0	0	1	0	1	0	0	0	1	0
2145	2	1	0	0	1	0	1	0	0	1	0	0	0	1	1	0	0	1	0	0	0	1	0	1	0	0	0	1	0
2146	2	1	0	0	1	0	1	0	0	1	0	0	1	0	0	1	0	1	0	0	0	1	0	1	0	0	0	1	0
2147	2	1	0	0	0	0	0	0	0	1	0	0	1	0	1	0	0	0	1	0	0	1	0	1	0	1	1	1	0
2148	2	1	0	0	1	0	1	0	0	1	0	1	0	0	1	0	0	1	0	0	0	1	0	1	0	0	0	1	0
2149	2	1	0	0	1	0	0	0	0	1	0	1	0	0	1	0	0	1	0	0	0	1	0	0	0	0	0	1	0
2150	2	1	0	0	0	0	1	0	0	1	0	1	0	0	1	0	0	0	1	0	0	1	0	0	1	1	0	1	0
2151	2	1	0	0	0	0	1	0	0	1	0	0	1	0	0	0	1	0	1	0	0	1	1	1	0	1	0	1	0
2152	2	0	0	0	0	0	0	1	0	1	0	0	0	0	1	0	0	1	0	0	0	1	1	0	1	0	1	1	0
2153	2	0	1	0	0	0	0	0	0	1	0	1	0	0	0	1	0	1	0	0	0	1	1	0	0	1	0	1	0
2154	2	1	1	0	1	0	0	0	0	1	0	0	0	1	0	1	0	0	1	0	0	1	1	1	0	0	0	1	0
2155	2	1	0	0	0	0	1	0	0	1	0	0	0	1	0	1	0	1	0	0	0	1	1	0	0	0	0	1	0
2156	2	1	0	0	0	0	1	0	0	1	0	0	0	1	0	0	1	1	0	0	0	1	1	1	0	1	0	1	0
2157	2	1	0	0	0	0	1	0	0	1	0	0	0	1	0	1	0	1	0	0	0	1	1	0	1	0	0	1	0
2158	2	1	1	0	0	0	1	1	0	1	0	1	0	0	1	0	0	0	1	0	0	1	0	0	1	1	1	0	0
2160	2	1	1	0	0	0	1	0	0	1	0	0	0	0	1	0	0	0	1	0	0	1	0	0	1	0	0	1	0
2161	2	0	1	0	0	0	0	0	0	1	0	0	1	0	1	0	0	1	0	0	0	1	0	0	0	1	1	1	0
2162	2	1	0	0	0	0	1	0	0	1	0	0	0	1	1	0	0	1	0	0	1	0	0	0	1	0	0	1	0
2163	2	1	0	0	0	0	1	0	0	1	0	0	0	1	1	0	0	1	0	0	0	1	0	0	1	1	1	1	0
2164	2	1	0	0	0	0	0	0	0	1	0	0	1	0	1	0	0	1	0	0	0	1	0	0	0	1	0	1	0
2165	2	1	0	0	0	0	0	0	0	1	0	1	0	0	0	0	1	0	1	0	0	1	1	0	1	0	0	1	0
2166	2	1	1	0	0	0	0	0	0	1	0	0	1	0	0	1	0	1	0	0	0	1	1	0	1	0	0	1	0
2167	2	1	1	0	1	0	1	0	0	1	0	0	1	0	1	0	0	1	0	0	0	1	0	1	0	0	0	1	0
2169	2	1	0	0	1	1	1	0	0	1	0	0	0	0	0	1	0	1	0	0	0	1	1	1	0	0	0	1	0
2170	2	1	1	0	0	0	0	0	0	1	0	0	0	0	1	0	0	1	0	0	0	1	1	0	1	1	0	1	0
2171	2	1	0	0	0	0	1	1	0	1	0	0	1	0	0	1	0	1	0	0	0	1	0	0	1	1	0	1	0
2172	2	1	0	0	0	0	1	0	1	1	0	1	0	0	0	1	0	1	0	0	0	1	0	1	0	0	0	1	0
2173	2	1	1	0	0	0	1	1	0	1	0	0	0	0	0	1	0	0	1	0	0	1	1	1	0	0	0	1	0
2174	2	1	0	1	1	0	1	0	0	1	0	1	0	0	1	0	0	1	0	0	0	1	0	1	0	0	0	1	0
2175	2	1	1	1	0	0	1	1	1	1	0	1	0	0	1	0	0	1	0	0	0	1	0	0	1	1	1	0	0
2176	2	0	1	0	0	0	0	0	0	1	0	0	0	0	0	1	0	0	1	0	0	1	1	0	0	1	0	1	0
2177	2	1	1	1	0	0	1	0	0	1	0	1	0	0	0	1	0	0	1	0	0	1	0	0	0	0	0	1	0
2178	2	1	0	0	0	0	1	0	0	1	0	0	1	0	1	0	0	0	1	0	0	1	0	1	0	1	0	1	0
2179	2	0	1	1	0	0	0	0	0	1	0	0	1	0	0	0	1	0	1	0	0	1	1	1	0	1	0	1	0
2180	2	1	0	0	0	0	1	0	0	1	0	0	0	1	1	0	0	0	1	0	0	1	1	1	0	0	0	1	0
2181	2	1	0	0	1	1	1	0	1	1	0	1	0	0	0	1	0	1	0	0	0	1	1	0	1	0	0	1	0
2182	2	1	0	0	1	0	1	0	0	1	0	0	1	0	0	1	0	1	0	0	0	1	1	0	1	0	0	1	0
2183	2	1	0	0	0	0	1	0	0	1	0	1	0	0	0	1	0	1	0	0	0	1	0	0	1	0	0	1	0
2184	2	1	0	0	0	0	1	1	0	1	0	0	1	0	1	0	0	0	1	0	0	1	0	0	0	0	1	1	0
2185	2	1	0	0	1	0	0	0	0	1	0	0	0	0	1	0	0	0	1	0	0	1	0	0	1	0	0	1	0
2186	2	1	1	0	0	0	1	0	0	1	0	0	0	1	0	0	1	0	1	0	0	1	0	0	0	0	0	1	0
2187	2	1	0	0	0	1	1	1	0	1	0	0	0	1	1	0	0	1	0	0	0	1	0	0	1	0	1	1	0
2188	2	1	0	0	1	1	1	0	0	1	0	0	1	0	0	1	0	0	1	0	0	1	1	0	0	0	0	1	0
2189	2	1	1	0	0	0	1	0	0	1	0	1	0	0	0	1	0	1	0	0	0	1	1	0	0	0	0	1	0
2190	2	1	1	0	1	0	1	0	0	1	0	0	0	1	1	0	0	1	0	0	0	1	0	1	0	0	0	1	0
2191	2	1	0	0	0	0	1	0	0	1	0	0	0	1	1	0	0	1	0	0	0	1	0	0	0	0	0	1	0
2192	2	1	1	0	0	0	1	0	0	1	0	0	0	1	0	1	0	1	0	0	0	1	0	1	0	0	0	1	0
2193	2	1	0	0	0	0	1	0	0	1	0	0	1	0	1	0	0	1	0	0	0	1	0	0	1	1	1	0	1
2194	2	1	0	0	0	0	0	0	0	1	0	1	0	0	1	0	0	1	0	0	0	1	0	0	0	1	0	1	0
2195	2	1	1	0	1	0	1	0	0	1	0	1	0	0	0	1	0	0	1	0	0	1	0	0	0	1	0	1	0
2196	2	1	0	0	0	0	1	0	1	1	0	0	1	0	1	0	0	0	1	0	0	1	0	1	0	0	0	1	0
2197	2	0	1	0	0	0	0	0	0	1	0	0	1	0	1	0	0	1	0	0	0	1	0	1	0	0	0	1	0
2198	2	1	0	0	0	0	0	0	0	1	0	1	0	0	1	0	0	1	0	0	0	1	0	0	1	1	0	0	0
2199	2	1	0	0	0	0	0	0	0	1	0	0	0	1	0	1	0	1	0	0	0	1	1	1	0	1	0	1	0
2200	2	1	0	0	1	0	1	0	0	1	0	0	0	0	0	1	0	1	0	0	0	1	0	1	0	0	0	1	0
2201	2	1	0	0	0	0	1	0	0	1	0	0	0	1	1	0	0	0	1	0	0	1	1	0	1	0	0	1	0
2202	2	1	0	0	0	0	1	0	0	1	0	1	0	0	1	0	0	1	0	0	0	1	0	0	1	0	0	1	0
2203	2	1	0	0	0	0	1	0	0	1	0	0	0	1	1	0	0	1	0	0	0	1	0	1	0	0	0	1	0
2204	2	1	1	0	0	0	1	0	0	1	0	0	0	0	0	1	0	1	0	0	0	1	1	0	1	1	0	0	0
2205	2	1	0	0	1	0	0	0	0	1	0	0	0	1	0	1	0	0	1	0	0	1	1	1	0	0	0	1	0
2206	2	1	1	0	0	0	0	0	0	1	0	0	0	1	1	0	0	1	0	0	0	1	0	0	0	1	0	1	0
2207	2	1	1	0	0	0	0	0	0	1	0	0	1	0	1	0	0	1	0	0	0	1	0	0	1	0	0	0	0
2208	2	1	0	0	0	0	0	0	0	1	0	0	1	0	1	0	0	1	0	0	0	1	1	1	0	0	0	1	0
2209	2	1	0	0	0	0	1	0	0	1	0	1	0	0	0	0	1	1	0	0	0	1	1	0	1	0	0	1	0
2210	2	1	0	0	0	0	1	0	0	1	0	0	0	0	1	0	0	1	0	0	0	1	0	0	1	0	0	1	0
2211	2	1	0	0	0	0	0	0	0	1	0	1	0	0	0	1	0	1	0	0	0	1	1	0	1	0	0	1	0
2212	2	1	0	0	0	1	0	0	0	1	0	0	1	0	1	0	0	1	0	0	0	1	0	1	0	0	0	1	0
2213	2	1	0	0	0	0	1	0	0	1	0	1	0	0	0	1	0	1	0	0	0	1	0	0	0	1	0	1	0
2214	2	1	0	0	0	0	1	0	0	1	0	0	1	0	1	0	0	1	0	0	0	1	0	1	0	0	0	1	0
2215	2	1	0	0	0	1	1	0	0	1	0	0	1	0	0	0	1	0	1	0	0	1	1	0	0	0	0	1	0
2216	2	1	0	0	1	0	1	1	0	1	0	0	1	0	1	0	0	1	0	0	0	1	0	0	1	0	0	1	0
2217	2	1	0	0	0	1	1	0	0	1	0	0	1	0	1	0	0	1	0	0	0	1	1	1	0	0	0	1	0
2218	2	0	1	0	1	0	1	0	0	1	0	0	0	0	0	1	0	1	0	0	0	1	0	1	0	1	0	1	0
2219	2	1	0	0	0	0	0	0	0	1	0	0	1	0	0	0	1	0	1	0	0	1	1	0	0	1	0	1	0
2220	2	0	1	0	0	0	0	0	0	1	0	0	0	1	1	0	0	1	0	0	0	1	1	0	1	0	1	1	0
2221	2	0	1	0	0	0	0	0	0	1	0	1	0	0	0	1	0	1	0	0	0	1	0	0	1	1	0	1	0
2222	2	1	0	0	0	0	1	1	0	1	0	0	0	1	0	1	0	1	0	0	0	1	1	0	1	0	1	1	0
2223	2	1	0	0	0	0	0	0	0	1	0	0	1	0	0	1	0	1	0	0	0	1	0	0	1	1	0	1	0
2224	2	1	0	0	0	0	1	0	0	1	0	1	0	0	0	1	0	1	0	0	0	1	1	1	0	0	0	1	0
2225	2	1	0	0	0	0	0	0	0	1	0	0	0	1	0	1	0	0	1	0	0	1	0	0	0	1	0	1	0
2226	2	1	0	0	0	0	0	0	0	1	0	0	1	0	1	0	0	1	0	0	0	1	0	0	0	0	0	1	0
2227	2	1	0	0	0	1	1	0	1	1	0	0	0	1	1	0	0	1	0	0	0	1	0	0	0	1	0	1	0
2228	2	0	1	0	0	0	1	0	0	1	0	1	0	0	1	0	0	0	1	0	0	1	0	0	0	0	1	1	0
2229	2	1	0	0	0	0	1	0	0	1	0	0	0	0	1	0	0	1	0	0	0	1	0	1	0	0	0	1	0
2230	2	1	1	0	0	0	1	0	0	1	0	1	0	0	0	1	0	0	1	0	0	1	1	0	0	0	0	1	0
2231	2	1	0	0	1	0	0	0	1	1	0	0	1	0	0	1	0	1	0	0	0	1	0	0	1	0	0	0	1
2232	2	1	0	0	0	0	1	1	0	1	0	1	0	0	1	0	0	1	0	0	0	1	0	1	0	0	0	1	0
2233	2	1	0	0	0	0	1	0	0	1	0	1	0	0	1	0	0	1	0	0	0	1	0	0	1	0	0	1	0
2234	2	1	0	0	0	0	1	0	0	1	0	0	1	0	1	0	0	1	0	0	0	1	0	0	0	0	0	1	0
2235	2	0	1	0	0	0	0	0	0	1	0	0	1	0	1	0	0	1	0	0	0	1	1	0	1	0	0	0	1
2236	2	1	1	0	0	0	1	0	0	1	0	0	0	0	0	1	0	1	0	0	0	1	0	0	1	0	0	1	0
2237	2	1	1	0	0	0	0	0	0	1	0	0	1	0	1	0	0	0	1	0	0	1	0	0	0	1	1	0	1
2238	2	1	0	0	0	0	0	0	0	1	0	1	0	0	0	1	0	1	0	0	0	1	1	0	0	0	0	1	0
2239	2	1	0	0	0	0	1	1	0	1	0	1	0	0	1	0	0	1	0	0	0	1	0	1	0	0	0	0	1
2240	2	0	1	0	0	0	0	0	0	1	0	0	0	1	0	1	0	1	0	0	0	1	1	0	0	0	0	1	0
2241	2	1	0	0	0	0	1	0	0	1	0	0	1	0	1	0	0	1	0	0	0	1	0	0	1	1	0	1	0
2242	2	1	0	1	1	0	1	0	0	1	0	0	1	0	0	1	0	1	0	0	0	1	0	1	0	0	0	1	0
2243	2	1	0	0	0	0	0	0	0	1	0	0	0	1	1	0	0	1	0	0	0	1	0	0	1	0	1	1	0
2244	2	1	0	0	0	0	1	0	0	1	0	0	0	0	1	0	0	0	1	0	0	1	1	0	1	0	0	1	0
2245	2	1	0	0	0	0	0	0	0	1	0	0	0	0	1	0	0	1	0	0	0	1	1	0	0	1	0	0	0
2246	2	1	0	0	0	0	1	0	0	1	0	0	0	1	0	1	0	0	1	0	0	1	0	1	0	1	0	1	0
2247	2	1	0	0	0	1	1	0	0	1	0	0	0	0	0	1	0	0	1	0	0	1	1	0	0	1	0	1	0
2248	2	1	0	0	1	1	1	0	0	1	0	0	1	0	1	0	0	1	0	0	0	1	0	0	1	0	0	1	0
2249	2	1	0	0	1	0	0	0	1	1	0	0	0	1	1	0	0	1	0	0	0	1	0	0	1	0	0	1	0
2250	2	1	0	0	1	0	1	0	0	1	0	1	0	0	0	1	0	1	0	0	0	1	0	0	1	1	0	1	0
2251	2	1	0	0	0	0	0	0	0	1	0	0	0	1	1	0	0	1	0	0	0	1	0	0	1	1	0	1	0
2252	2	1	0	0	1	0	1	0	0	1	0	1	0	0	0	1	0	0	1	0	0	1	0	1	0	1	0	1	0
2253	2	1	0	0	0	0	0	0	0	1	0	0	1	0	0	1	0	1	0	0	0	1	0	1	0	0	0	1	0
2254	2	1	0	0	0	0	0	1	0	1	0	0	1	0	0	1	0	0	1	0	0	1	1	0	1	1	0	0	1
2255	2	1	0	0	0	0	0	0	0	1	0	0	1	0	1	0	0	1	0	0	0	1	0	1	0	0	0	1	0
2256	2	0	1	0	0	0	0	0	0	1	0	0	0	0	1	0	0	1	0	0	0	1	0	0	1	1	0	1	0
2257	2	1	1	0	0	0	1	0	0	1	0	1	0	0	0	1	0	0	1	0	0	1	1	0	0	1	0	1	0
2258	2	1	0	0	0	0	1	0	0	1	0	1	0	0	0	1	0	1	0	0	0	1	0	0	0	0	0	1	0
2259	2	0	1	0	0	0	0	0	0	1	0	1	0	0	1	0	0	1	0	0	0	1	1	0	0	0	0	1	0
2260	2	1	0	0	0	0	1	0	0	1	0	0	1	0	0	1	0	1	0	0	0	1	0	1	0	0	0	1	0
2261	2	1	0	0	0	0	0	0	0	1	0	0	0	1	0	1	0	1	0	0	0	1	0	0	1	1	0	1	0
2263	2	1	1	0	0	0	1	0	0	1	0	0	0	0	0	1	0	1	0	0	0	1	1	0	1	1	0	1	0
2264	2	1	0	0	1	0	1	0	0	1	0	0	1	0	1	0	0	1	0	0	0	1	0	1	0	0	0	1	0
2265	2	1	0	0	1	1	0	0	0	1	0	0	1	0	1	0	0	0	1	0	0	1	1	0	0	0	0	1	0
2266	2	1	0	0	0	0	0	0	0	1	0	0	0	1	1	0	0	0	1	0	0	1	1	1	0	0	0	1	0
2267	2	1	0	0	1	1	0	0	0	1	0	0	1	0	0	1	0	1	0	0	0	1	1	1	0	0	0	1	0
2268	2	1	0	0	1	0	0	0	1	1	0	0	0	0	0	1	0	1	0	0	0	1	0	0	0	0	0	0	0
2269	2	1	0	0	1	0	0	0	0	1	0	0	1	0	1	0	0	1	0	0	0	1	1	0	1	0	0	1	0
2270	2	1	0	0	0	1	1	1	1	1	0	0	0	1	0	1	0	1	0	0	0	1	1	0	1	1	0	0	1
2271	2	1	0	0	0	1	1	0	0	1	0	0	0	0	1	0	0	1	0	0	0	1	1	0	1	0	0	1	0
2272	2	1	0	0	0	0	0	0	0	1	0	0	0	0	0	1	0	1	0	0	0	1	0	0	1	0	0	1	0
2273	2	0	0	0	1	0	1	0	0	1	0	0	0	0	1	0	0	0	1	0	0	1	1	1	0	0	0	1	0
2274	2	0	1	0	0	0	0	0	0	1	0	0	0	1	1	0	0	1	0	0	0	1	0	1	0	0	0	1	0
2275	2	1	1	0	0	0	1	0	0	1	0	0	1	0	1	0	0	1	0	0	0	1	1	1	0	1	0	1	0
2276	2	1	0	0	0	0	0	0	0	1	0	0	1	0	0	1	0	1	0	0	0	1	0	0	1	0	0	1	0
2277	2	1	1	0	0	0	0	1	0	1	0	0	1	0	1	0	0	1	0	0	0	1	0	0	1	0	1	1	0
2278	2	1	0	0	0	0	0	0	0	1	0	1	0	0	1	0	0	1	0	0	0	1	1	0	0	0	0	1	0
2279	2	1	0	0	0	1	0	0	0	1	0	0	0	0	0	1	0	1	0	0	0	1	1	1	0	0	0	1	0
2280	2	1	1	0	0	0	0	0	0	1	0	1	0	0	1	0	0	1	0	0	0	1	0	0	0	1	0	1	0
2281	2	0	1	0	0	0	1	0	0	1	0	0	0	0	0	1	0	1	0	0	0	1	1	0	0	1	0	1	0
2282	2	1	1	0	0	0	0	0	0	1	0	0	0	0	1	0	0	1	0	0	0	1	0	0	1	0	0	1	0
2283	2	1	0	0	1	1	1	0	0	1	0	0	1	0	0	1	0	1	0	0	0	1	0	1	0	1	0	1	0
2284	2	1	0	0	0	0	0	0	1	1	0	0	0	0	0	1	0	0	1	0	0	1	1	0	1	0	0	0	0
2285	2	1	0	0	1	1	1	0	0	1	0	0	1	0	1	0	0	1	0	0	0	1	0	1	0	0	0	1	0
2286	2	1	1	0	0	0	0	0	0	1	0	0	1	0	1	0	0	0	1	0	0	1	1	1	0	0	0	1	0
2287	2	1	0	0	1	0	0	0	0	1	0	1	0	0	0	0	1	1	0	0	0	1	0	1	0	0	0	1	0
2288	2	1	0	0	0	1	0	0	0	1	0	0	0	0	0	1	0	1	0	0	0	1	1	0	1	1	0	1	0
2289	2	1	0	0	1	1	0	0	0	1	0	0	0	1	0	1	0	1	0	0	0	1	0	0	0	0	0	1	0
2290	2	1	0	0	0	0	1	0	0	1	0	0	1	0	0	0	1	0	1	0	0	1	1	0	1	0	0	1	0
2291	2	1	0	0	0	0	0	1	0	1	0	0	0	1	1	0	0	0	1	0	0	1	0	0	0	0	0	1	0
2292	2	1	1	0	1	1	0	0	0	1	0	0	0	1	0	0	1	0	1	0	0	1	0	0	0	0	0	1	0
2293	2	1	0	0	0	1	0	0	0	1	0	0	1	0	1	0	0	1	0	0	0	1	1	0	1	0	0	1	0
2294	2	1	1	0	0	0	1	0	0	1	0	0	1	0	0	1	0	0	1	0	0	1	1	1	0	1	0	1	0
2295	2	1	0	0	0	0	1	1	0	1	0	1	0	0	0	1	0	0	1	0	0	1	0	1	0	1	0	1	0
2296	2	1	1	0	0	0	1	1	0	1	0	0	0	1	1	0	0	0	0	0	1	0	0	0	1	1	1	1	0
2297	2	1	1	0	0	0	0	0	0	1	0	0	1	0	0	1	0	1	0	0	1	0	0	0	0	0	0	0	1
2298	2	1	1	0	1	1	0	1	1	1	0	0	1	0	0	0	1	0	1	1	0	0	0	0	0	1	1	1	0
2299	2	1	1	1	1	0	0	1	1	1	0	0	1	0	0	0	1	0	1	0	1	0	1	0	1	1	1	1	0
2300	2	1	1	0	0	0	1	0	0	1	0	0	1	0	0	0	1	1	0	1	0	0	1	0	0	0	0	1	0
2302	2	1	1	1	0	0	1	1	1	1	0	0	1	0	1	0	0	0	1	0	1	0	0	0	1	1	1	1	0
2303	2	1	1	1	1	0	0	0	0	1	0	1	0	0	0	0	1	0	1	1	0	0	1	0	1	1	1	1	0
2309	2	1	0	1	1	1	0	1	1	1	0	1	0	0	0	0	1	0	1	0	1	0	1	0	1	0	1	1	0
2312	2	1	1	0	1	1	0	1	1	1	0	1	0	0	0	0	1	0	1	0	1	0	1	0	1	1	1	1	0
2313	2	1	1	1	1	1	1	0	1	1	0	0	0	0	0	0	1	0	1	0	1	0	1	0	1	1	0	1	0
2315	2	1	1	0	0	1	1	1	1	1	0	1	0	0	0	0	1	0	1	0	1	0	1	0	1	1	1	0	0
2316	2	1	1	0	1	1	0	1	1	1	0	0	0	1	0	0	1	0	1	0	1	0	1	1	0	1	1	1	0
2317	2	1	1	1	0	0	1	1	1	1	0	0	0	1	1	0	0	0	1	0	1	0	1	0	1	1	1	1	0
2318	2	1	0	0	0	0	1	0	0	1	0	0	1	0	0	0	1	0	1	1	0	0	1	1	0	0	0	1	0
2319	2	1	0	0	0	1	0	0	0	1	0	0	0	1	0	0	1	1	0	0	1	0	1	0	0	1	1	1	0
2322	2	1	0	1	0	1	0	1	0	1	0	1	0	0	0	0	1	0	1	0	1	0	1	0	1	1	1	1	0
2324	2	1	1	1	0	1	1	1	1	1	0	0	0	0	0	0	1	0	1	0	1	0	1	0	1	1	1	1	0
2325	2	1	1	1	0	0	0	0	1	1	0	0	0	0	0	0	1	0	1	0	1	0	1	1	0	1	1	1	0
2326	2	1	1	0	1	0	1	1	1	1	0	0	1	0	0	0	1	1	0	0	1	0	1	0	1	1	0	1	0
2327	2	1	0	1	1	0	1	1	0	1	0	0	0	1	0	0	1	0	1	0	1	0	1	1	0	1	1	1	0
2330	2	1	0	1	1	1	0	0	0	1	0	0	0	0	0	0	1	0	1	0	1	0	1	0	1	1	1	1	0
2331	2	1	0	1	0	1	0	1	0	1	0	0	0	1	0	0	1	0	1	1	0	0	1	1	0	1	1	1	0
2334	2	1	0	1	1	0	1	1	0	1	0	1	0	0	0	0	1	0	1	0	1	0	1	0	0	1	1	1	0
2335	2	1	1	0	1	0	0	0	1	1	0	1	0	0	0	1	0	0	1	0	1	0	1	0	1	1	1	1	0
2336	2	1	1	0	0	0	1	1	1	1	0	0	1	0	0	0	1	0	1	0	1	0	1	0	1	1	1	1	0
2337	2	1	1	0	1	1	1	1	1	1	0	1	0	0	0	0	1	0	1	0	1	0	1	0	1	1	1	1	0
2338	2	1	0	1	0	0	1	0	1	1	0	1	0	0	0	0	1	0	1	1	0	0	1	1	0	1	0	1	0
2339	2	1	1	1	1	1	0	1	1	1	0	0	1	0	0	0	1	0	1	0	1	0	1	0	1	1	1	1	0
2340	2	1	0	1	0	1	0	1	0	1	0	0	0	0	0	0	1	0	1	0	1	0	1	0	1	1	0	1	0
2341	2	1	1	1	1	0	1	0	1	1	0	0	1	0	0	0	1	0	1	0	1	0	1	1	0	1	1	1	0
2343	2	1	1	1	1	1	0	1	1	1	0	1	0	0	0	0	1	1	0	0	1	0	1	0	1	1	1	1	0
2345	2	1	1	1	1	1	1	1	0	1	0	1	0	0	0	0	1	0	1	0	0	1	1	0	1	1	1	1	0
2346	2	0	1	1	0	0	1	1	0	1	0	1	0	0	0	0	1	0	1	0	1	0	1	1	0	1	0	1	0
2347	2	1	1	1	0	1	1	1	1	1	0	0	0	1	0	0	1	0	1	0	1	0	1	0	1	1	1	1	0
2348	2	1	1	0	0	1	1	0	1	1	0	1	0	0	0	0	1	0	1	0	1	0	1	0	1	1	0	1	0
2349	2	1	1	0	0	1	1	0	1	1	0	1	0	0	0	0	1	1	0	0	1	0	1	0	1	1	1	1	0
2351	2	1	1	1	0	0	0	0	0	1	0	0	0	0	0	0	1	0	1	1	0	0	1	1	0	1	1	1	0
2352	2	1	1	1	1	0	0	0	0	1	0	0	0	0	0	0	1	0	1	0	1	0	1	0	1	1	0	1	0
2353	2	1	1	1	1	0	1	0	0	1	0	0	1	0	0	0	1	0	1	0	1	0	1	0	0	1	1	1	0
2354	2	1	1	1	0	1	1	1	1	1	0	0	1	0	0	0	1	0	1	0	1	0	1	0	1	1	1	1	0
2355	2	1	0	1	0	0	0	1	0	1	0	0	0	0	0	0	1	0	1	0	1	0	1	0	1	1	1	1	0
2356	2	1	1	1	1	1	1	1	0	1	0	0	0	1	0	0	1	0	1	1	0	0	1	0	1	1	0	0	0
2358	2	1	0	0	1	0	1	1	1	1	0	1	0	0	0	0	1	0	1	0	1	0	1	0	1	1	1	1	0
2359	2	0	1	1	0	1	0	0	1	1	0	0	0	0	0	0	1	0	1	1	0	0	1	0	1	1	0	1	0
2360	2	1	0	1	0	1	0	1	0	1	0	1	0	0	0	0	1	0	1	0	1	0	1	0	1	1	1	1	0
2361	2	1	1	1	0	0	0	0	0	1	0	0	0	0	0	0	1	0	1	1	0	0	1	1	0	1	0	1	0
2362	2	1	1	1	1	0	1	1	0	1	0	0	1	0	0	0	1	0	1	0	1	0	1	0	1	1	0	1	0
2363	2	1	1	1	0	1	0	1	1	1	0	0	0	1	0	0	1	0	1	0	1	0	1	0	1	1	1	1	0
2365	2	0	1	1	1	1	0	0	1	1	0	0	0	1	0	0	1	0	1	0	1	0	1	1	0	1	1	1	0
2367	2	1	0	0	0	0	1	0	0	1	0	0	0	1	1	0	0	1	0	1	0	0	0	0	1	1	0	1	0
2368	2	1	1	1	0	1	0	1	1	1	0	0	0	1	0	0	1	0	1	0	1	0	1	1	0	1	1	1	0
2369	2	1	1	0	0	1	1	1	1	1	0	0	1	0	0	0	1	0	1	0	1	0	1	1	0	1	1	1	0
2371	2	1	0	0	0	1	0	0	0	1	0	1	0	0	0	1	0	0	1	0	1	0	1	0	1	1	1	1	0
2372	2	1	1	1	0	1	1	1	1	1	0	1	0	0	0	0	1	1	0	0	1	0	1	0	1	1	1	1	0
2373	2	1	1	0	1	1	1	0	1	1	0	0	0	0	0	0	1	0	1	0	1	0	1	0	0	1	1	1	0
2374	2	1	1	0	1	0	0	0	0	1	0	0	1	0	0	1	0	1	0	0	1	0	1	0	0	0	0	1	0
2376	2	1	0	0	0	1	0	0	0	1	0	0	1	0	0	0	1	0	1	0	1	0	1	0	1	0	0	1	0
2379	2	1	1	0	1	1	1	1	0	1	0	0	1	0	0	0	1	0	1	0	1	0	1	0	1	1	1	1	0
2380	2	1	1	0	0	0	0	0	0	1	0	0	1	0	0	0	1	0	1	0	1	0	1	0	1	1	1	1	0
2381	2	1	1	1	0	0	1	0	1	1	0	1	0	0	0	0	1	0	1	1	0	0	1	0	0	1	0	1	0
2382	2	1	1	0	0	0	0	0	0	1	0	0	0	0	0	0	1	0	1	0	1	0	1	0	1	1	1	1	0
2383	2	1	1	0	1	0	1	0	1	1	0	1	0	0	0	0	1	0	1	0	1	0	1	1	0	1	1	1	0
2384	2	0	1	1	1	0	1	0	0	1	0	1	0	0	0	0	1	0	1	0	1	0	1	1	0	1	0	1	0
2386	2	1	0	1	1	0	1	1	0	1	0	0	1	0	0	0	1	0	1	0	1	0	1	0	1	0	1	1	0
2387	2	1	0	0	0	0	1	0	0	1	0	0	1	0	1	0	0	1	0	1	0	0	0	0	1	0	0	1	0
2389	2	1	0	0	0	0	1	0	0	1	0	0	1	0	1	0	0	1	0	1	0	0	0	0	0	0	1	1	0
2390	2	1	0	1	1	1	0	1	1	1	0	1	0	0	0	0	1	0	1	0	1	0	1	0	1	0	1	1	0
2391	2	1	1	1	1	1	0	1	1	1	0	1	0	0	0	0	1	0	1	0	1	0	1	0	1	1	1	1	0
2392	2	1	1	0	1	1	1	0	1	1	0	0	1	0	0	1	0	1	0	1	0	0	1	0	0	0	0	1	0
2393	2	0	1	1	0	0	0	0	0	1	0	1	0	0	0	0	1	0	1	0	1	0	1	0	1	1	0	1	0
2396	2	1	1	0	0	1	1	1	0	1	0	0	0	1	0	0	1	0	1	0	1	0	1	0	1	1	1	1	0
2397	2	1	0	1	1	0	0	0	1	1	0	1	0	0	1	0	0	1	0	1	0	0	0	0	1	1	1	1	0
2398	2	1	0	0	0	1	0	1	0	1	0	0	0	1	0	0	1	0	1	0	1	0	1	0	1	1	1	1	0
2399	2	1	0	0	1	1	1	0	0	1	0	0	0	0	1	0	0	1	0	1	0	0	0	0	0	0	0	1	0
2400	2	1	0	0	0	0	1	0	0	1	0	0	0	1	1	0	0	1	0	1	0	0	1	0	0	0	0	1	0
2401	2	1	0	0	0	0	0	0	0	1	0	0	1	0	1	0	0	1	0	1	0	0	0	1	0	0	1	1	0
2402	2	1	0	0	1	0	1	0	0	1	0	0	0	1	1	0	0	1	0	1	0	0	0	1	0	0	1	1	0
2403	2	0	1	1	0	1	1	0	0	1	0	0	1	0	0	1	0	0	1	1	0	0	1	0	0	0	1	0	0
2404	2	1	0	0	1	0	1	0	0	1	0	0	1	0	0	1	0	1	0	1	0	0	0	1	0	0	0	1	0
2405	2	1	0	0	0	0	1	0	0	1	0	0	1	0	1	0	0	0	1	1	0	0	0	0	0	1	0	0	1
2406	2	1	0	0	0	0	1	0	0	1	0	0	1	0	1	0	0	1	0	1	0	0	0	0	1	0	0	0	1
2408	2	1	0	0	0	1	1	0	0	1	0	0	0	0	1	0	0	1	0	1	0	0	1	0	1	1	0	1	0
2409	2	1	0	0	1	1	1	0	0	1	0	0	1	0	0	1	0	1	0	1	0	0	0	0	1	1	0	0	1
2410	2	1	0	0	0	1	1	0	0	1	0	0	1	0	0	1	0	1	0	0	1	0	1	0	1	0	0	1	0
2411	2	1	0	0	0	0	1	0	0	1	0	0	0	1	1	0	0	1	0	1	0	0	0	0	0	0	0	1	0
2412	2	0	1	0	1	0	1	0	0	1	0	1	0	0	0	1	0	1	0	1	0	0	0	0	1	1	1	1	0
2413	2	1	0	0	0	1	1	0	1	1	0	1	0	0	0	0	1	1	0	1	0	0	0	0	0	1	0	1	0
2415	2	1	1	1	0	0	1	0	1	1	0	0	0	1	1	0	0	1	0	1	0	0	0	0	1	0	0	1	0
2416	2	0	1	0	1	0	1	0	0	1	0	1	0	0	1	0	0	1	0	1	0	0	1	0	1	1	0	0	1
2417	2	1	1	0	0	1	1	0	1	1	0	0	0	0	1	0	0	1	0	1	0	0	0	0	0	0	0	1	0
2418	2	1	1	1	1	1	1	1	0	1	0	0	1	0	1	0	0	1	0	0	1	0	0	0	1	0	0	1	0
2419	2	1	0	0	1	1	1	0	0	1	0	0	0	0	1	0	0	1	0	1	0	0	0	1	0	1	1	0	0
2420	2	1	1	1	1	0	0	0	0	1	0	0	0	0	1	0	0	1	0	1	0	0	0	0	0	0	1	0	1
2421	2	1	1	0	1	1	1	0	0	1	0	0	1	0	0	1	0	1	0	1	0	0	0	0	0	1	0	1	0
2422	2	1	0	0	1	0	1	0	1	1	0	0	1	0	1	0	0	1	0	1	0	0	0	1	0	1	0	1	0
2423	2	1	0	0	0	0	1	1	0	1	0	0	0	0	1	0	0	1	0	1	0	0	0	0	0	0	0	0	0
2424	2	1	0	1	1	1	1	1	1	1	0	0	0	0	1	0	0	1	0	1	0	0	0	0	0	1	0	0	0
2425	2	1	1	0	1	1	1	0	0	1	0	0	1	0	1	0	0	1	0	1	0	0	0	1	0	0	0	1	0
2426	2	1	1	0	0	0	1	0	0	1	0	0	0	0	1	0	0	1	0	1	0	0	0	0	1	1	1	1	0
2427	2	1	1	0	0	0	0	0	0	1	0	0	0	0	0	1	0	1	0	1	0	0	0	0	0	0	0	0	0
2428	2	0	1	1	0	1	1	1	0	1	0	0	0	0	1	0	0	1	0	1	0	0	0	0	0	0	1	0	1
2430	2	1	0	1	0	1	0	1	0	1	0	0	0	0	0	0	1	0	1	1	0	0	1	0	1	1	1	0	1
2431	2	1	0	0	0	0	1	0	0	1	0	0	1	0	1	0	0	1	0	1	0	0	0	0	0	0	0	1	0
2432	2	1	0	1	0	0	1	0	0	1	0	0	0	0	1	0	0	0	1	1	0	0	0	0	1	0	0	1	0
2433	2	1	0	0	0	1	1	1	0	1	0	1	0	0	1	0	0	1	0	1	0	0	1	0	1	1	1	0	1
2435	2	0	0	1	0	1	1	1	1	1	0	0	1	0	0	1	0	0	1	1	0	0	1	0	1	1	1	0	1
2436	2	1	0	0	0	0	1	0	0	1	0	0	1	0	0	1	0	1	0	1	0	0	1	1	0	0	0	0	0
2437	2	1	1	1	0	0	1	1	1	1	0	0	1	0	0	1	0	0	1	1	0	0	1	0	1	1	0	0	1
2438	2	1	0	0	0	0	1	0	0	1	0	0	0	1	0	1	0	1	0	1	0	0	0	0	0	0	1	1	0
2439	2	1	0	0	1	1	0	0	0	1	0	0	1	0	1	0	0	0	1	1	0	0	0	0	0	0	0	1	0
2441	2	1	0	0	0	0	1	0	0	1	0	0	0	0	1	0	0	1	0	1	0	0	0	0	1	0	0	0	0
2442	2	1	0	0	0	1	1	0	0	1	0	0	0	0	0	1	0	1	0	1	0	0	0	0	1	0	0	1	0
2443	2	1	1	0	1	1	1	0	0	1	0	0	0	1	0	1	0	1	0	1	0	0	1	1	0	1	0	1	0
2444	2	1	0	0	0	0	1	0	0	1	0	1	0	0	0	1	0	1	0	1	0	0	0	0	1	0	0	1	0
2445	2	1	1	1	1	0	0	1	1	1	0	0	0	0	0	1	0	0	1	0	1	0	1	0	1	1	1	1	0
2446	2	1	1	1	1	1	1	0	1	1	0	1	0	0	0	0	1	1	0	1	0	0	0	0	1	0	0	1	0
2447	2	1	1	0	1	0	0	0	0	1	0	0	1	0	1	0	0	1	0	1	0	0	0	0	1	0	0	0	0
2448	2	1	0	0	0	1	0	0	0	1	0	0	1	0	1	0	0	1	0	1	0	0	1	0	1	0	0	0	1
2449	2	1	0	0	0	0	1	1	0	1	0	1	0	0	1	0	0	0	1	1	0	0	0	0	0	0	0	1	0
2450	2	1	0	0	0	1	1	0	0	1	0	0	0	0	1	0	0	1	0	1	0	0	1	0	1	0	0	0	0
2451	2	1	1	0	0	0	0	0	0	1	0	0	0	1	1	0	0	1	0	1	0	0	0	0	1	1	0	0	0
2452	2	1	1	0	1	0	1	0	0	1	0	1	0	0	0	1	0	1	0	1	0	0	0	0	0	0	0	1	0
2453	2	1	0	0	0	0	1	0	0	1	0	0	1	0	0	1	0	1	0	1	0	0	1	0	1	1	0	1	0
2454	2	1	1	0	0	0	1	0	1	1	0	0	1	0	0	0	1	1	0	1	0	0	0	0	0	0	0	0	1
2455	2	0	0	0	0	0	1	0	0	1	0	0	1	0	1	0	0	1	0	1	0	0	0	0	0	0	0	0	1
2456	2	1	0	0	0	0	1	0	0	1	0	0	0	1	1	0	0	1	0	1	0	0	0	0	1	0	1	0	1
2457	2	1	0	0	0	0	0	0	0	1	0	0	0	0	0	1	0	1	0	1	0	0	1	1	0	0	0	1	0
2458	2	0	0	1	1	1	1	1	1	1	0	0	0	1	1	0	0	1	0	1	0	0	0	0	1	0	1	0	1
2459	2	1	1	0	0	0	1	1	0	1	0	0	0	0	0	1	0	0	0	1	0	0	0	0	0	0	1	1	0
2460	2	1	0	0	0	0	1	0	0	1	0	0	1	0	1	0	0	1	0	1	0	0	0	0	0	0	0	1	0
2461	2	1	1	0	0	0	1	0	0	1	0	1	0	0	1	0	0	1	0	1	0	0	0	1	0	1	0	0	0
2462	2	1	0	0	0	0	1	0	0	1	0	0	0	0	1	0	0	1	0	1	0	0	0	0	1	0	0	1	0
2463	2	1	0	0	1	0	1	0	0	1	0	0	1	0	1	0	0	1	0	1	0	0	1	1	0	0	0	1	0
2465	2	1	0	0	0	0	0	0	0	1	0	1	0	0	1	0	0	1	0	1	0	0	0	0	0	0	0	0	0
2466	2	1	0	0	1	1	1	0	1	1	0	0	0	0	1	0	0	1	0	1	0	0	0	0	0	1	0	1	0
2467	2	1	0	0	1	1	1	0	0	1	0	0	0	0	1	0	0	1	0	1	0	0	0	1	0	0	0	1	0
2468	2	1	1	0	1	1	1	0	1	1	0	0	1	0	1	0	0	1	0	1	0	0	0	1	0	1	0	1	0
2469	2	1	1	0	0	1	1	1	1	1	0	0	0	0	0	1	0	0	1	1	0	0	1	0	1	0	0	1	0
2471	2	1	1	1	0	0	1	1	1	1	0	0	1	0	1	0	0	1	0	1	0	0	0	0	1	0	1	1	0
2472	2	1	1	1	0	0	1	0	0	1	0	1	0	0	0	0	1	0	1	1	0	0	1	0	1	1	0	1	0
2473	2	1	0	0	0	0	1	0	0	1	0	0	0	1	1	0	0	1	0	1	0	0	0	1	0	0	0	1	0
2474	2	1	1	0	1	0	1	0	0	1	0	0	1	0	1	0	0	1	0	1	0	0	0	1	0	0	1	1	0
2475	2	0	1	0	0	0	1	0	0	1	0	1	0	0	0	1	0	1	0	1	0	0	0	0	1	1	0	1	0
2476	2	1	1	0	1	1	1	0	0	1	0	0	1	0	0	0	1	1	0	1	0	0	0	0	1	0	0	1	0
2477	2	1	0	0	1	1	0	0	0	1	0	0	1	0	1	0	0	1	0	1	0	0	0	0	1	1	1	1	0
2478	2	1	1	0	0	0	1	1	0	1	0	0	0	0	1	0	0	1	0	1	0	0	0	0	1	1	0	0	0
2479	2	0	1	1	0	1	1	0	0	1	0	0	0	1	1	0	0	1	0	1	0	0	0	0	0	0	0	1	0
2480	2	1	0	0	0	1	1	0	0	1	0	1	0	0	1	0	0	0	1	1	0	0	0	0	0	0	1	1	0
2481	2	1	0	0	1	1	1	0	0	1	0	0	1	0	0	1	0	1	0	1	0	0	1	0	1	0	0	0	1
2482	2	0	1	0	1	1	1	0	0	1	0	0	1	0	1	0	0	1	0	1	0	0	0	0	0	1	0	1	0
2483	2	1	0	0	0	0	1	0	0	1	0	0	0	1	1	0	0	1	0	1	0	0	0	0	0	0	0	1	0
2484	2	1	0	0	0	0	1	0	0	1	0	0	0	1	0	1	0	1	0	1	0	0	0	0	1	0	0	1	0
2485	2	1	0	0	0	0	1	0	0	1	0	0	1	0	0	1	0	1	0	1	0	0	0	0	1	1	0	0	1
2486	2	1	0	1	1	0	1	0	1	1	0	0	1	0	1	0	0	1	0	1	0	0	0	0	0	0	0	0	1
2487	2	1	1	0	0	0	0	0	0	1	0	1	0	0	1	0	0	0	1	1	0	0	0	0	0	1	1	0	1
2488	2	1	1	1	1	1	1	0	1	1	0	1	0	0	0	0	1	1	0	1	0	0	1	0	1	1	1	1	0
2489	2	1	1	1	1	1	0	1	0	1	0	0	1	0	0	1	0	1	0	1	0	0	0	0	1	0	1	0	1
2490	2	1	0	0	0	0	1	0	1	1	0	0	0	1	1	0	0	1	0	1	0	0	1	0	1	0	0	1	0
2491	2	1	0	0	0	0	1	0	0	1	0	0	0	1	0	1	0	1	0	1	0	0	0	0	0	0	0	0	1
2492	2	1	0	0	1	1	1	1	1	1	0	1	0	0	1	0	0	1	0	1	0	0	0	1	0	0	0	1	0
2493	2	1	0	0	1	1	1	0	0	1	0	1	0	0	1	0	0	1	0	1	0	0	0	0	1	0	0	0	0
2494	2	1	1	0	1	0	1	0	0	1	0	0	1	0	0	1	0	0	1	1	0	0	0	0	1	0	0	1	0
2495	2	1	1	1	0	0	0	1	1	1	0	0	1	0	0	1	0	0	1	1	0	0	1	0	1	1	1	1	0
2496	2	1	1	0	0	1	1	0	0	1	0	0	1	0	0	1	0	1	0	1	0	0	0	0	1	0	0	1	0
2497	2	1	0	0	1	0	0	1	0	1	0	0	0	1	1	0	0	1	0	1	0	0	0	0	1	0	1	1	0
2500	2	1	1	0	1	1	1	1	1	1	0	0	1	0	1	0	0	1	0	1	0	0	0	0	0	0	0	0	1
2501	2	1	1	0	1	1	1	0	0	1	0	0	0	0	1	0	0	1	0	1	0	0	0	0	1	0	0	1	0
2502	2	1	0	0	0	0	1	0	0	1	0	0	1	0	1	0	0	1	0	1	0	0	0	0	0	0	0	0	0
2503	2	1	1	0	1	0	0	0	0	1	0	0	1	0	0	1	0	1	0	1	0	0	0	1	0	0	1	1	0
2504	2	1	0	0	1	0	1	0	0	1	0	0	1	0	1	0	0	0	1	1	0	0	0	0	0	0	0	0	1
2505	2	0	1	0	0	0	1	0	0	1	0	0	0	1	0	1	0	1	0	1	0	0	1	0	1	1	0	1	0
2508	2	0	1	1	0	0	1	0	0	1	0	0	0	0	1	0	0	1	0	1	0	0	0	0	0	1	1	0	0
2509	2	0	0	1	0	0	0	0	0	1	0	0	0	0	1	0	0	1	0	1	0	0	0	0	1	0	0	1	0
2510	2	1	1	0	0	0	1	1	0	1	0	0	1	0	1	0	0	1	0	1	0	0	0	0	1	0	0	0	0
2511	2	1	0	0	1	1	1	0	1	1	0	1	0	0	0	0	1	1	0	1	0	0	0	0	1	0	0	1	0
2513	2	1	0	1	0	1	0	1	1	1	0	1	0	0	0	1	0	0	1	1	0	0	1	0	0	1	1	1	0
2514	2	1	1	1	1	1	1	1	0	1	0	1	0	0	0	0	1	0	1	1	0	0	1	0	1	1	1	1	0
2515	2	1	1	1	0	0	1	1	0	1	0	0	1	0	0	0	1	0	1	0	1	0	1	1	0	1	0	1	0
2516	2	1	1	0	1	0	1	0	0	1	0	0	1	0	0	1	0	1	0	1	0	0	0	0	1	1	1	0	0
2517	2	1	0	0	1	1	1	0	0	1	0	0	0	0	0	1	0	1	0	1	0	0	1	0	1	0	0	0	0
2518	2	1	1	0	1	1	1	1	1	1	0	0	0	0	0	1	0	0	1	1	0	0	1	0	1	1	1	1	0
2520	2	0	1	1	0	1	1	0	1	1	0	0	0	0	0	1	0	0	1	0	1	0	0	0	1	1	1	0	0
2521	2	1	1	1	0	0	1	0	1	1	0	1	0	0	0	0	1	1	0	1	0	0	1	0	1	0	1	0	1
2522	2	1	1	1	1	0	1	1	1	1	0	0	1	0	0	0	1	0	1	0	1	0	0	0	1	0	0	0	1
2523	2	1	0	1	1	0	1	1	0	1	0	1	0	0	0	1	0	0	1	0	1	0	1	0	1	1	1	1	0
2524	2	1	0	0	1	1	1	0	1	1	0	0	1	0	0	1	0	0	1	1	0	0	1	0	0	0	0	1	0
2525	2	1	0	0	0	0	1	0	0	1	0	0	0	1	1	0	0	1	0	1	0	0	0	0	1	0	1	0	0
2526	2	1	0	0	1	1	1	0	1	1	0	0	1	0	1	0	0	0	1	1	0	0	0	1	0	0	0	0	1
2527	2	1	1	0	0	0	1	0	0	1	0	1	0	0	0	1	0	0	1	1	0	0	0	0	0	1	0	0	0
2528	2	1	1	1	0	1	1	1	1	1	0	0	0	0	0	1	0	1	0	0	1	0	1	0	0	1	1	1	0
2529	2	1	1	1	0	1	1	1	1	1	0	0	1	0	0	1	0	0	1	1	0	0	0	1	0	0	0	0	0
2530	2	0	1	1	0	0	1	0	0	1	0	0	1	0	0	1	0	1	0	1	0	0	1	0	1	1	0	0	1
2531	2	0	1	0	0	0	1	0	0	1	0	0	0	0	1	0	0	1	0	1	0	0	0	0	0	1	1	1	0
2532	2	1	0	0	0	0	0	0	1	1	0	0	1	0	0	1	0	0	0	0	1	0	1	0	0	1	1	0	1
2533	2	1	1	1	1	0	0	1	1	1	0	0	1	0	1	0	0	0	1	1	0	0	0	1	0	1	1	1	0
2535	2	1	0	0	0	0	1	0	0	1	0	1	0	0	0	1	0	1	0	0	1	0	0	1	0	0	0	1	0
2536	2	0	1	0	1	0	1	0	1	1	0	1	0	0	1	0	0	1	0	1	0	0	0	0	1	0	1	1	0
2537	2	1	0	0	1	0	1	0	0	1	0	0	0	1	1	0	0	1	0	1	0	0	0	0	1	0	0	0	1
2538	2	1	0	1	0	1	1	1	1	1	0	0	1	0	1	0	0	1	0	1	0	0	1	0	1	0	0	1	0
2539	2	1	0	0	1	1	1	0	1	1	0	0	1	0	1	0	0	1	0	1	0	0	0	0	1	0	0	0	1
2540	2	1	0	0	1	1	1	1	1	1	0	0	1	0	1	0	0	0	1	1	0	0	0	1	0	0	0	1	0
2541	2	1	0	0	0	0	1	0	0	1	0	0	0	1	1	0	0	1	0	1	0	0	0	0	0	1	1	1	0
2542	2	0	0	1	0	1	1	0	0	1	0	1	0	0	0	0	1	1	0	1	0	0	1	0	0	0	1	0	0
2543	2	1	0	0	1	1	1	0	0	1	0	0	1	0	1	0	0	1	0	0	1	0	1	0	0	1	0	0	0
2544	2	1	0	0	0	0	1	0	1	1	0	1	0	0	0	1	0	1	0	1	0	0	1	0	1	0	0	1	0
2545	2	1	1	0	0	1	1	0	0	1	0	0	0	1	0	1	0	1	0	1	0	0	1	0	1	0	0	1	0
2546	2	1	1	0	1	0	1	0	0	1	0	0	1	0	0	0	1	0	1	0	1	0	1	0	1	1	1	0	0
2547	2	0	1	1	0	0	1	0	0	1	0	0	1	0	0	1	0	0	0	0	1	0	1	0	0	0	0	0	0
2548	2	1	0	0	1	0	1	0	0	1	0	0	1	0	0	0	1	1	0	1	0	0	1	0	1	1	0	1	0
2549	2	1	0	0	0	0	1	0	0	1	0	1	0	0	1	0	0	1	0	1	0	0	0	0	0	1	0	1	0
2550	2	1	1	1	1	1	1	0	0	1	0	0	0	0	1	0	0	0	1	1	0	0	0	0	1	0	0	0	0
2553	2	1	0	0	1	1	1	0	1	1	0	0	0	0	1	0	0	1	0	1	0	0	0	1	0	0	0	1	0
2554	2	1	1	0	0	0	0	0	0	1	0	0	1	0	1	0	0	0	1	1	0	0	1	0	1	0	0	0	1
2555	2	1	0	1	0	1	1	0	1	1	0	1	0	0	0	0	1	0	1	1	0	0	1	1	0	1	0	1	0
2556	2	0	0	0	0	1	0	0	1	1	0	1	0	0	0	1	0	0	1	1	0	0	1	0	1	0	0	1	0
2557	2	1	0	0	1	0	1	0	0	1	0	0	0	1	1	0	0	1	0	1	0	0	0	1	0	1	1	1	0
2558	2	1	0	1	1	0	1	1	1	1	0	0	0	0	0	0	1	0	1	0	1	0	1	0	1	1	1	1	0
2562	2	1	0	0	0	0	1	0	0	1	0	1	0	0	1	0	0	0	1	0	1	0	0	0	1	0	0	1	0
2563	2	0	0	0	0	0	1	0	0	1	0	0	0	1	1	0	0	1	0	0	1	0	1	0	0	0	0	1	0
2564	2	1	0	0	0	0	0	0	0	1	0	0	0	0	1	0	0	1	0	0	1	0	0	0	1	0	1	0	1
2566	2	1	1	1	1	0	1	1	0	1	0	0	1	0	0	0	1	0	1	0	1	0	1	0	1	0	0	1	0
2567	2	1	1	0	0	1	1	1	0	1	0	1	0	0	0	0	1	0	1	0	1	0	1	1	0	1	1	1	0
2569	2	1	1	1	0	1	1	1	1	1	0	0	0	1	0	0	1	0	1	0	1	0	1	0	1	0	1	1	0
2570	2	1	1	1	0	1	1	1	0	1	0	0	0	0	0	0	1	0	1	0	1	0	1	0	0	1	1	1	0
2571	2	0	0	0	1	1	1	1	1	1	0	0	0	0	0	0	1	0	1	0	1	0	1	0	1	0	0	1	0
2575	2	1	0	0	1	1	1	0	0	1	0	0	1	0	1	0	0	1	0	1	0	0	0	0	0	0	0	0	0
2576	2	1	1	0	1	1	1	1	1	1	0	1	0	0	0	0	1	0	1	0	1	0	1	0	1	0	0	1	0
2578	2	1	1	0	0	0	1	1	0	1	0	1	0	0	1	0	0	1	0	0	1	0	0	0	0	1	1	1	0
2579	2	1	0	0	1	1	1	0	0	1	0	0	1	0	0	1	0	1	0	0	1	0	1	1	0	1	0	1	0
2581	2	1	1	0	1	1	1	1	1	1	0	0	1	0	0	0	1	0	1	0	1	0	1	0	1	1	1	1	0
2582	2	1	1	1	1	0	0	1	1	1	0	1	0	0	0	0	1	0	1	0	1	0	1	0	1	1	1	1	0
2583	2	1	1	0	1	0	1	1	0	1	0	0	0	0	0	0	1	0	1	0	1	0	1	0	1	0	1	1	0
2585	2	1	1	0	1	1	1	1	0	1	0	0	0	0	0	0	1	0	1	0	1	0	1	0	1	1	1	1	0
2589	2	1	0	1	0	0	0	0	0	1	0	1	0	0	0	0	1	0	1	0	1	0	1	1	0	1	1	0	1
2591	2	1	1	1	1	0	1	1	0	1	0	0	0	1	0	0	1	0	1	0	1	0	1	1	0	1	1	1	0
2592	2	1	0	0	0	1	1	1	0	1	0	1	0	0	1	0	0	1	0	1	0	0	0	0	0	0	1	1	0
2593	2	1	0	0	0	0	1	0	0	1	0	0	0	1	1	0	0	1	0	0	1	0	0	1	0	0	1	1	0
2594	2	1	1	0	0	1	1	0	0	1	0	0	0	0	0	0	1	0	1	0	0	1	1	0	1	1	1	1	0
2595	2	1	0	0	0	0	1	0	0	1	0	0	0	1	0	0	1	1	0	0	1	0	0	1	0	0	0	1	0
2596	2	1	0	0	1	0	0	0	0	1	0	0	0	0	0	1	0	1	0	1	0	0	0	1	0	0	0	1	0
2597	2	1	1	1	1	0	1	1	1	1	0	1	0	0	0	0	1	0	1	0	1	0	1	0	1	1	0	0	1
2598	2	1	1	1	1	1	1	0	0	1	0	1	0	0	0	0	1	0	1	1	0	0	1	1	0	1	0	1	0
2601	2	1	1	0	0	0	1	0	1	1	0	1	0	0	0	0	1	1	0	0	1	0	1	1	0	1	0	1	0
2602	2	1	1	1	0	1	1	0	1	1	0	0	1	0	0	0	1	0	1	0	1	0	1	0	1	1	0	1	0
2604	2	0	1	1	0	0	1	0	1	1	0	1	0	0	0	0	1	0	1	0	1	0	1	1	0	1	0	1	0
2606	2	1	0	0	0	0	0	0	0	1	0	0	0	1	1	0	0	1	0	0	1	0	0	1	0	0	1	1	0
2607	2	1	1	1	1	1	1	0	0	1	0	0	1	0	0	1	0	1	0	0	1	0	1	0	1	1	0	1	0
2608	2	1	1	1	1	1	1	1	0	1	0	1	0	0	0	0	1	0	1	0	1	0	1	0	1	1	0	1	0
2609	2	0	1	1	0	0	0	0	0	1	0	1	0	0	0	0	1	0	1	0	1	0	1	1	0	1	1	1	0
2610	2	0	1	1	1	1	1	1	1	1	0	1	0	0	0	0	1	0	1	1	0	0	1	1	0	1	0	1	0
2611	2	1	0	0	0	0	1	0	0	1	0	0	0	1	1	0	0	0	1	0	1	0	0	1	0	0	1	1	0
2612	2	1	1	0	1	1	1	0	0	1	0	0	0	0	0	0	1	1	0	1	0	0	1	0	1	1	0	1	0
2614	2	0	1	0	1	0	0	0	0	1	0	1	0	0	0	0	1	0	1	1	0	0	1	1	0	1	0	1	0
2615	2	1	1	1	1	1	1	0	0	1	0	0	1	0	0	0	1	0	1	0	1	0	1	0	1	1	1	1	0
2616	2	1	1	0	0	0	1	0	0	1	0	0	1	0	1	0	0	1	0	0	0	1	0	0	1	0	1	0	1
2618	2	1	1	1	1	1	1	0	0	1	0	0	1	0	0	1	0	1	0	0	1	0	1	0	1	1	0	1	0
2620	2	1	0	0	1	0	1	0	0	1	0	0	0	1	1	0	0	1	0	1	0	0	0	0	0	0	1	1	0
2621	2	1	1	1	0	0	1	0	1	1	0	0	0	0	0	0	1	1	0	0	1	0	1	0	1	1	0	1	0
2622	2	1	1	1	0	0	1	0	1	1	0	0	0	0	0	0	1	0	1	0	1	0	1	0	1	1	0	1	0
2623	2	0	1	1	0	0	1	0	1	1	0	0	0	0	0	1	0	0	1	1	0	0	1	0	1	0	0	1	0
2624	2	1	1	1	0	0	1	1	1	1	0	1	0	0	0	0	1	0	1	1	0	0	1	0	0	1	0	1	0
2625	2	1	1	1	0	0	1	1	1	1	0	1	0	0	0	0	1	1	0	1	0	0	1	0	1	1	1	1	0
2626	2	1	1	1	0	0	1	0	1	1	0	1	0	0	0	0	1	0	1	0	1	0	1	0	0	1	1	0	1
2628	2	0	1	1	0	1	1	0	1	1	0	1	0	0	0	1	0	0	1	0	1	0	1	0	1	1	0	1	0
2629	2	1	1	0	1	0	1	1	1	1	0	1	0	0	0	0	1	1	0	0	1	0	1	1	0	1	1	1	0
2630	2	1	1	0	1	1	1	0	1	1	0	0	1	0	0	0	1	0	1	0	1	0	0	1	0	1	1	1	0
2631	2	1	1	1	1	1	1	0	0	1	0	0	0	0	0	0	1	0	1	0	1	0	1	0	0	0	1	1	0
2632	2	1	1	1	1	1	1	1	0	1	0	0	0	0	0	1	0	0	1	1	0	0	1	0	1	1	0	0	0
2633	2	1	1	0	1	1	1	0	0	1	0	0	1	0	1	0	0	1	0	1	0	0	0	0	0	0	0	0	1
2636	2	1	1	1	1	1	0	1	1	1	0	0	1	0	0	0	1	0	1	1	0	0	1	0	0	1	1	1	0
2638	2	1	1	1	0	1	0	1	1	1	0	0	1	0	0	0	1	0	1	0	1	0	1	0	0	1	0	1	0
2639	2	1	1	1	0	0	1	0	0	1	0	0	1	0	0	0	1	0	1	0	1	0	1	0	1	1	0	1	0
2640	2	1	1	1	1	1	1	0	0	1	0	0	1	0	0	0	1	0	1	0	1	0	1	0	1	1	0	1	0
2641	2	1	1	0	1	1	1	0	1	1	0	1	0	0	1	0	0	1	0	1	0	0	0	0	0	0	0	0	0
2642	2	1	1	1	0	0	1	1	1	1	0	1	0	0	0	0	1	0	1	0	1	0	1	0	1	1	0	1	0
2643	2	1	0	0	1	1	1	0	0	1	0	0	1	0	0	1	0	1	0	0	1	0	0	1	0	1	0	0	0
2644	2	1	1	1	1	1	1	1	0	1	0	1	0	0	0	0	1	0	1	0	1	0	1	0	1	1	1	1	0
2645	2	1	1	0	1	1	0	1	0	1	0	0	1	0	0	0	1	0	1	0	1	0	1	1	0	1	0	1	0
2646	2	1	0	1	1	1	1	1	1	1	0	1	0	0	0	1	0	0	1	0	1	0	1	1	0	1	1	1	0
2647	2	1	1	0	1	1	0	1	1	1	0	0	1	0	0	0	1	0	1	0	1	0	0	1	0	1	0	1	0
2648	2	1	1	1	0	1	1	1	1	1	0	0	1	0	0	1	0	0	1	1	0	0	1	0	1	1	1	0	0
2649	2	1	1	1	1	0	0	1	1	1	0	1	0	0	0	0	1	0	1	0	1	0	1	0	1	1	1	1	0
2650	2	1	1	1	1	1	1	0	1	1	0	0	0	0	0	0	1	1	0	1	0	0	1	0	0	1	0	1	0
2651	2	1	1	0	0	1	1	0	0	1	0	1	0	0	0	0	1	1	0	0	1	0	1	1	0	1	0	1	0
2654	2	1	0	1	0	1	0	1	0	1	0	0	0	0	0	0	1	0	1	1	0	0	1	0	1	1	0	0	1
2655	2	1	1	1	0	1	1	0	0	1	0	0	1	0	0	0	1	0	1	0	1	0	1	1	0	1	0	1	0
2656	2	0	0	0	0	1	0	1	1	1	0	0	0	1	1	0	0	0	1	1	0	0	1	1	0	1	1	1	0
2658	2	1	1	0	1	1	1	0	0	1	0	0	1	0	0	0	1	0	1	0	1	0	1	0	1	1	0	1	0
2659	2	1	0	0	0	0	0	0	0	1	0	0	0	1	1	0	0	1	0	1	0	0	0	0	1	1	1	0	1
2660	2	1	0	1	1	1	0	0	0	1	0	0	0	0	0	0	1	0	1	0	1	0	1	0	1	1	1	1	0
2661	2	1	1	0	0	0	1	1	1	1	0	0	1	0	1	0	0	1	0	1	0	0	0	1	0	0	1	1	0
2664	2	1	0	0	0	0	1	0	0	1	0	0	1	0	0	1	0	1	0	0	0	1	0	1	0	0	0	1	0
2665	2	1	1	0	1	1	0	1	1	1	0	0	1	0	0	0	1	0	1	0	1	0	1	0	1	1	0	1	0
2666	2	0	1	0	1	0	1	0	1	1	0	0	1	0	0	0	1	0	1	0	1	0	0	0	1	0	1	1	0
2667	2	1	0	0	0	0	1	0	0	1	0	0	0	1	1	0	0	0	1	0	1	0	0	1	0	0	0	1	0
2669	2	1	1	1	0	0	1	1	1	1	0	0	1	0	0	0	1	0	1	0	1	0	1	1	0	1	0	1	0
2671	2	1	1	0	0	0	0	0	0	1	0	0	1	0	0	0	1	0	1	0	1	0	0	1	0	1	1	1	0
2673	2	1	1	1	1	1	1	0	0	1	0	0	1	0	0	0	1	1	0	1	0	0	1	0	1	1	1	1	0
2674	2	1	1	0	0	0	1	1	1	1	0	0	0	1	0	0	1	0	1	1	0	0	1	0	1	1	0	1	0
2676	2	1	1	0	0	0	1	0	0	1	0	0	0	1	0	0	1	0	1	0	1	0	1	0	1	1	1	1	0
2677	2	1	0	1	1	0	1	1	1	1	0	0	0	0	0	0	1	0	1	0	1	0	1	1	0	1	0	1	0
2679	2	0	0	1	1	1	1	1	1	1	0	0	0	0	0	0	1	0	1	1	0	0	1	0	1	0	0	1	0
2681	2	1	0	0	0	1	1	0	0	1	0	0	1	0	0	1	0	0	1	0	1	0	1	0	1	0	0	1	0
2682	2	0	1	0	0	1	1	0	1	1	0	0	1	0	0	1	0	0	1	1	0	0	0	1	0	1	1	1	0
2684	2	1	0	0	0	0	1	0	0	1	0	0	1	0	1	0	0	1	0	0	1	0	0	0	1	0	0	0	1
2685	2	1	1	0	0	1	0	0	0	1	0	0	0	1	0	0	1	0	1	0	1	0	1	0	1	1	1	1	0
2688	2	1	1	1	1	0	1	0	1	1	0	0	1	0	0	0	1	0	1	0	1	0	1	0	1	0	0	1	0
2689	2	1	1	1	0	1	1	1	1	1	0	0	1	0	0	0	1	0	1	0	1	0	1	1	0	1	0	1	0
2690	2	1	0	0	0	0	1	0	0	1	0	0	0	1	1	0	0	0	1	0	1	0	0	1	0	1	1	1	0
2691	2	1	0	0	0	0	0	1	0	1	0	0	1	0	1	0	0	0	1	0	1	0	0	0	0	1	1	1	0
2693	2	1	0	0	0	0	1	0	0	1	0	0	1	0	1	0	0	0	1	0	1	0	0	0	1	0	1	1	0
2694	2	1	1	1	1	0	1	1	1	1	0	0	0	1	0	1	0	0	1	1	0	0	1	0	1	1	1	1	0
2696	2	1	0	0	1	0	1	0	0	1	0	0	1	0	1	0	0	0	1	1	0	0	0	1	0	0	0	0	1
2697	2	1	0	0	1	1	1	0	0	1	0	0	1	0	1	0	0	1	0	1	0	0	1	0	1	0	0	0	1
2698	2	1	1	0	0	0	1	0	0	1	0	0	0	0	0	1	0	1	0	1	0	0	1	1	0	1	0	1	0
2700	2	1	0	0	0	0	1	0	0	1	0	0	0	1	1	0	0	1	0	0	1	0	1	0	0	1	0	1	0
2701	2	1	1	1	1	0	1	1	0	1	0	0	1	0	0	0	1	0	1	1	0	0	1	0	1	1	0	1	0
2702	2	1	1	1	1	0	0	1	1	1	0	0	1	0	0	0	1	1	0	1	0	0	0	1	0	1	1	1	0
2704	2	1	0	1	1	0	1	0	1	1	0	0	1	0	0	0	1	0	1	1	0	0	1	0	1	1	1	1	0
2705	2	1	1	0	1	1	1	0	0	1	0	0	1	0	1	0	0	0	1	1	0	0	1	1	0	0	0	1	0
2706	2	1	1	0	0	0	1	0	0	1	0	0	1	0	0	1	0	1	0	1	0	0	1	0	1	1	0	1	0
2707	2	1	0	0	0	0	1	0	0	1	0	0	1	0	1	0	0	1	0	0	0	1	1	0	1	0	0	1	0
2708	2	1	0	0	0	0	1	0	0	1	0	0	1	0	1	0	0	1	0	1	0	0	1	0	0	0	0	0	1
2709	2	1	1	0	0	1	0	1	1	1	0	0	1	0	0	0	1	0	1	0	1	0	1	0	1	1	1	1	0
2710	2	1	1	0	1	0	0	0	1	1	0	0	0	0	0	1	0	0	1	1	0	0	1	0	1	1	1	1	0
2713	2	1	0	0	0	0	0	0	0	1	0	0	1	0	1	0	0	1	0	0	0	1	1	0	0	1	1	0	1
2714	2	1	0	0	0	0	0	0	0	1	0	0	0	0	1	0	0	1	0	1	0	0	0	0	1	0	0	1	0
2716	2	1	1	0	0	0	1	1	0	1	0	0	0	1	1	0	0	1	0	1	0	0	0	1	0	0	1	1	0
2717	2	1	1	0	0	0	1	0	0	1	0	0	0	0	0	0	1	0	1	0	1	0	1	1	0	1	0	0	0
2718	2	1	1	1	0	1	1	0	0	1	0	0	1	0	0	1	0	1	0	1	0	0	1	1	0	1	0	0	1
2719	2	1	0	1	0	1	1	0	1	1	0	0	0	0	0	1	0	0	1	1	0	0	1	0	1	1	0	1	0
2720	2	1	1	0	0	1	1	0	0	1	0	0	1	0	1	0	0	1	0	1	0	0	0	0	1	1	0	1	0
2721	2	0	1	0	0	0	1	0	0	1	0	0	0	0	1	0	0	1	0	1	0	0	0	0	0	0	0	1	0
2722	2	1	1	0	0	0	0	0	0	1	0	0	0	0	1	0	0	1	0	1	0	0	0	0	0	1	0	1	0
2723	2	0	0	1	0	0	1	0	0	1	0	0	0	0	1	0	0	1	0	1	0	0	0	0	0	1	0	0	1
2724	2	1	1	1	1	0	1	1	1	1	0	0	1	0	0	0	1	0	1	0	1	0	1	1	0	0	0	1	0
2725	2	1	0	0	0	0	1	0	0	1	0	0	0	1	1	0	0	0	1	0	0	1	0	0	0	0	0	1	0
2726	2	1	0	0	1	1	1	1	0	1	0	0	0	0	0	0	1	0	1	1	0	0	1	0	1	1	1	1	0
2727	2	1	0	0	0	0	0	0	0	1	0	0	0	0	1	0	0	1	0	1	0	0	0	0	0	0	0	1	0
2728	2	1	0	0	1	1	1	0	0	1	0	0	1	0	0	1	0	1	0	0	1	0	1	0	0	1	0	1	0
2729	2	1	0	0	1	0	1	0	0	1	0	0	1	0	1	0	0	1	0	0	1	0	0	1	0	1	0	1	0
2730	2	1	1	1	0	1	1	0	1	1	0	0	0	0	0	1	0	0	1	1	0	0	1	0	1	1	0	1	0
2731	2	1	0	0	0	1	1	1	0	1	0	0	1	0	1	0	0	0	1	1	0	0	0	0	0	0	1	0	0
2732	2	0	1	0	1	1	1	0	0	1	0	0	1	0	1	0	0	1	0	1	0	0	1	0	1	0	1	1	0
2733	2	0	1	1	1	0	0	1	1	1	0	0	0	0	0	0	1	0	1	1	0	0	1	1	0	1	1	0	1
2734	2	1	0	0	1	0	1	1	0	1	0	0	0	1	0	0	1	1	0	1	0	0	0	0	1	1	1	1	0
2735	2	1	1	1	0	1	1	1	1	1	0	0	1	0	0	1	0	1	0	1	0	0	0	1	0	1	1	1	0
2736	2	1	0	0	1	0	0	0	0	1	0	0	1	0	0	1	0	0	1	0	0	1	1	1	0	0	0	0	0
2737	2	1	1	1	1	0	1	1	0	1	0	0	1	0	0	0	1	0	1	0	1	0	1	0	1	0	0	1	0
2738	2	1	1	1	0	1	1	1	1	1	0	0	0	1	1	0	0	1	0	1	0	0	1	1	0	1	1	1	0
2739	2	1	0	0	1	0	1	0	0	1	0	0	1	0	1	0	0	1	0	1	0	0	0	0	0	0	1	1	0
2740	2	1	1	0	0	0	1	1	1	1	0	0	0	0	0	0	1	0	1	1	0	0	1	0	1	1	0	1	0
2741	2	1	0	0	0	0	1	0	0	1	0	0	0	0	1	0	0	1	0	0	0	1	1	1	0	1	1	1	0
2742	2	1	0	0	1	0	1	0	0	1	0	0	0	0	1	0	0	1	0	1	0	0	0	0	0	1	0	1	0
2744	2	1	0	0	0	0	0	0	0	1	0	0	1	0	0	0	1	1	0	1	0	0	1	0	1	0	0	0	0
2745	2	1	0	0	0	0	0	1	0	1	0	0	1	0	1	0	0	1	0	0	0	1	0	1	0	0	0	0	0
2746	2	1	1	0	0	0	0	0	1	1	0	0	0	1	0	1	0	1	0	1	0	0	1	1	0	1	1	1	0
2747	2	1	0	0	0	0	1	0	0	1	0	0	1	0	1	0	0	1	0	1	0	0	0	1	0	0	0	1	0
2748	2	1	1	0	0	1	1	0	1	1	0	0	0	0	0	1	0	1	0	0	1	0	1	0	1	1	0	1	0
2750	2	1	1	0	1	1	1	0	1	1	0	0	0	0	0	0	1	0	1	1	0	0	1	1	0	1	0	1	0
2751	2	0	1	0	0	0	1	0	0	1	0	0	0	1	1	0	0	0	1	0	1	0	0	0	0	0	1	1	0
2752	2	1	0	0	1	0	1	0	1	1	0	0	1	0	1	0	0	1	0	1	0	0	0	0	0	0	1	1	0
2753	2	1	1	1	0	0	1	0	1	1	0	0	0	0	0	1	0	0	1	1	0	0	1	0	1	1	0	1	0
2754	2	1	0	1	0	1	1	0	0	1	0	0	0	1	1	0	0	1	0	1	0	0	0	0	0	1	0	1	0
2755	2	1	0	0	1	1	1	0	0	1	0	0	0	0	0	0	1	1	0	0	1	0	1	1	0	0	0	1	0
2756	2	1	0	1	1	0	0	0	0	1	0	0	1	0	0	1	0	0	1	1	0	0	1	0	0	1	0	1	0
2757	2	1	0	0	0	0	1	0	0	1	0	0	1	0	1	0	0	1	0	1	0	0	0	1	0	1	1	1	0
2759	2	1	0	0	0	0	1	0	0	1	0	0	1	0	1	0	0	1	0	1	0	0	1	1	0	1	0	1	0
2761	2	1	0	0	1	0	0	0	0	1	0	0	0	1	1	0	0	1	0	0	1	0	0	0	0	0	1	1	0
2762	2	1	0	0	1	0	1	0	0	1	0	0	1	0	0	1	0	1	0	0	0	1	0	1	0	0	0	1	0
2763	2	1	0	0	0	1	1	0	1	1	0	0	1	0	1	0	0	1	0	1	0	0	0	0	0	0	0	0	1
2764	2	1	1	0	0	0	0	0	0	1	0	0	0	0	0	1	0	1	0	1	0	0	1	1	0	1	0	1	0
2767	2	1	0	0	0	0	0	0	0	1	0	0	1	0	0	0	1	0	1	1	0	0	1	0	1	1	1	1	0
2768	2	1	1	1	1	1	0	1	1	1	0	0	0	1	0	1	0	0	1	1	0	0	0	1	0	0	0	0	0
2769	2	1	0	0	0	0	1	0	0	1	0	0	0	1	0	1	0	1	0	0	1	0	0	1	0	0	0	1	0
2770	2	1	0	0	1	1	1	0	0	1	0	0	1	0	1	0	0	1	0	1	0	0	0	1	0	0	1	1	0
2771	2	1	1	0	0	0	1	1	0	1	0	0	0	1	1	0	0	1	0	1	0	0	1	0	1	0	1	1	0
2772	2	1	1	1	1	1	1	0	0	1	0	0	0	0	0	1	0	0	1	0	1	0	1	1	0	0	0	1	0
2773	2	1	0	1	1	0	1	1	1	1	0	0	0	0	1	0	0	0	1	1	0	0	0	0	1	1	0	1	0
2774	2	1	0	0	0	0	1	0	0	1	0	0	0	1	1	0	0	0	0	1	0	0	0	0	0	1	0	1	0
2775	2	1	1	0	0	0	1	0	0	1	0	0	0	1	1	0	0	0	1	1	0	0	0	0	1	1	0	0	1
2776	2	1	0	0	0	0	0	0	0	1	0	0	0	1	1	0	0	1	0	0	0	1	0	1	0	0	0	1	0
2777	2	1	0	0	0	0	1	1	0	1	0	0	0	0	1	0	0	0	1	0	0	1	0	0	1	1	1	1	0
2778	2	1	1	0	0	0	1	1	0	1	0	0	1	0	0	1	0	0	1	1	0	0	1	0	1	0	0	1	0
2779	2	1	1	1	0	1	1	1	1	1	0	0	0	0	0	0	1	0	1	0	1	0	1	0	1	1	1	1	0
2780	2	1	1	0	1	0	1	0	1	1	0	0	1	0	0	1	0	1	0	0	1	0	1	1	0	0	0	1	0
2781	2	1	0	0	1	1	1	0	0	1	0	0	1	0	1	0	0	1	0	0	0	1	0	1	0	0	0	1	0
2783	2	1	1	1	1	1	1	0	1	1	0	0	0	1	1	0	0	1	0	0	1	0	0	0	0	1	1	1	0
2784	2	1	0	0	0	0	1	0	0	1	0	0	1	0	0	1	0	1	0	0	0	1	0	0	1	1	0	1	0
2785	2	1	1	0	0	0	0	0	0	1	0	0	1	0	1	0	0	0	1	0	0	1	1	0	1	0	0	1	0
2786	2	1	0	0	0	0	1	0	0	1	0	0	0	0	1	0	0	0	1	0	1	0	0	0	1	0	0	0	1
2787	2	1	1	1	0	1	1	0	1	1	0	0	1	0	0	0	1	0	1	0	1	0	1	1	0	1	0	1	0
2788	2	1	0	0	0	0	1	0	0	1	0	0	0	1	0	1	0	1	0	0	1	0	1	0	1	0	0	1	0
2789	2	1	0	0	0	0	1	0	0	1	0	0	1	0	0	1	0	1	0	0	1	0	0	1	0	1	1	1	0
2790	2	1	0	0	0	0	1	0	0	1	0	0	0	1	1	0	0	1	0	0	0	1	0	0	0	1	0	1	0
2791	2	1	1	0	0	0	1	0	0	1	0	0	1	0	1	0	0	1	0	0	1	0	0	0	0	0	0	1	0
2792	2	1	0	0	0	0	1	0	0	1	0	0	1	0	1	0	0	1	0	0	1	0	0	0	0	0	0	0	1
2793	2	0	0	0	0	0	1	0	0	1	0	0	1	0	1	0	0	1	0	0	0	1	1	0	0	0	0	1	0
2794	2	1	1	0	0	1	1	1	0	1	0	0	1	0	1	0	0	1	0	0	1	0	0	0	1	1	0	0	1
2795	2	1	0	0	1	1	1	0	0	1	0	0	0	1	0	0	1	0	1	0	1	0	0	1	0	0	0	0	0
2796	2	1	0	0	0	0	1	1	0	1	0	0	0	1	1	0	0	1	0	0	1	0	0	0	0	0	0	1	0
2797	2	1	1	0	0	0	1	0	0	1	0	0	1	0	1	0	0	1	0	0	1	0	0	0	1	0	1	1	0
2798	2	1	0	0	0	0	1	0	0	1	0	0	0	0	1	0	0	1	0	0	1	0	0	0	1	1	1	1	0
2799	2	1	1	1	0	1	1	1	1	1	0	0	0	0	0	0	1	0	1	0	1	0	1	0	1	1	1	1	0
2800	2	1	0	0	1	1	0	0	0	1	0	0	1	0	0	0	1	0	1	0	1	0	1	0	1	1	1	1	0
2801	2	1	0	0	0	0	0	0	0	1	0	0	1	0	0	1	0	1	0	0	0	1	0	0	0	0	0	1	0
2802	2	1	0	0	0	0	0	0	0	1	0	0	0	0	1	0	0	1	0	0	1	0	1	0	0	1	0	0	1
2804	2	1	0	0	0	0	0	0	0	1	0	0	1	0	1	0	0	0	1	0	0	1	0	0	1	0	0	0	0
2805	2	1	1	0	0	1	1	0	0	1	0	0	1	0	1	0	0	1	0	0	1	0	0	1	0	0	1	1	0
2806	2	1	0	0	0	0	0	0	0	1	0	0	0	0	1	0	0	1	0	0	0	1	1	0	1	1	1	1	0
2807	2	0	1	0	1	1	1	0	0	1	0	0	1	0	1	0	0	1	0	0	1	0	0	1	0	0	0	1	0
2808	2	1	0	0	1	0	1	0	0	1	0	0	1	0	0	1	0	1	0	0	1	0	0	1	0	0	0	1	0
2809	2	1	1	0	0	0	1	0	0	1	0	0	0	1	1	0	0	1	0	0	0	1	0	0	0	0	1	1	0
2810	2	1	0	0	0	0	1	0	0	1	0	0	1	0	1	0	0	0	1	0	0	1	0	1	0	1	1	1	0
2811	2	1	0	1	1	0	1	0	1	1	0	0	1	0	0	1	0	0	1	0	1	0	1	0	1	1	1	1	0
2812	2	1	0	0	0	0	1	0	1	1	0	0	1	0	0	0	1	1	0	0	0	1	1	1	0	0	0	1	0
2813	2	1	0	0	0	0	1	0	0	1	0	0	0	1	0	0	1	1	0	0	1	0	1	0	0	1	0	1	0
2814	2	1	0	0	0	0	0	0	0	1	0	0	1	0	1	0	0	1	0	0	1	0	1	1	0	0	0	1	0
2815	2	1	0	0	0	0	0	0	0	1	0	0	1	0	1	0	0	0	1	0	0	1	0	0	0	0	0	1	0
2816	2	1	0	0	0	0	1	1	0	1	0	0	1	0	1	0	0	1	0	0	1	0	0	0	0	0	1	1	0
2817	2	0	1	0	0	0	1	0	0	1	0	0	1	0	0	0	1	0	1	0	1	0	1	0	1	1	0	1	0
2818	2	1	0	0	0	0	1	1	0	1	0	0	0	1	1	0	0	1	0	0	1	0	0	0	0	0	1	1	0
2819	2	1	0	0	0	0	0	0	0	1	0	0	0	0	0	0	1	1	0	0	1	0	0	1	0	1	0	1	0
2820	2	1	1	0	1	0	1	0	0	1	0	0	1	0	0	1	0	1	0	0	0	1	0	1	0	0	0	1	0
2821	2	1	1	1	1	0	1	1	1	1	0	0	1	0	0	0	1	0	1	0	1	0	1	0	1	1	1	1	0
2822	2	1	0	0	0	0	1	0	0	1	0	0	0	1	0	0	1	1	0	0	1	0	1	0	1	0	0	1	0
2823	2	1	0	0	0	0	0	0	0	1	0	0	1	0	1	0	0	1	0	0	1	0	0	0	1	0	1	1	0
2824	2	1	0	0	0	0	0	0	0	1	0	0	1	0	1	0	0	0	1	0	1	0	0	0	0	0	0	1	0
2825	2	1	1	0	0	0	1	0	0	1	0	0	0	1	0	0	1	1	0	0	1	0	1	0	0	0	1	1	0
2826	2	1	0	0	0	0	1	0	0	1	0	0	1	0	0	1	0	1	0	0	0	1	0	0	0	1	0	1	0
2827	2	1	0	0	0	0	0	0	0	1	0	0	0	1	1	0	0	1	0	0	1	0	1	0	0	1	1	0	1
2828	2	1	1	1	0	1	0	0	0	1	0	0	1	0	0	0	1	0	1	0	1	0	1	0	1	1	0	1	0
2829	2	1	0	0	0	0	0	0	0	1	0	0	1	0	1	0	0	1	0	0	1	0	0	0	1	0	0	0	1
2830	2	1	0	0	1	0	1	0	1	1	0	0	0	1	1	0	0	0	1	0	0	1	0	0	0	0	1	1	0
2831	2	1	0	0	0	0	0	0	0	1	0	0	1	0	1	0	0	1	0	0	0	1	1	0	1	0	0	0	1
2832	2	1	0	0	0	0	0	0	0	1	0	0	0	0	1	0	0	1	0	0	0	1	0	1	0	0	0	1	0
2833	2	1	1	0	0	0	0	0	0	1	0	0	0	1	0	1	0	0	1	0	1	0	0	0	0	1	0	1	0
2834	2	1	0	0	0	1	0	1	0	1	0	0	1	0	1	0	0	0	1	0	0	1	0	0	0	0	0	1	0
2835	2	0	1	1	1	0	1	0	0	1	0	0	1	0	0	1	0	0	1	0	1	0	0	0	1	1	1	1	0
2836	2	1	0	0	1	1	1	0	0	1	0	0	0	1	0	1	0	0	1	0	1	0	0	0	1	1	0	1	0
2837	2	0	1	0	1	0	1	0	0	1	0	0	1	0	0	1	0	1	0	0	1	0	0	0	1	1	0	0	1
2838	2	1	1	0	1	1	1	0	0	1	0	0	1	0	0	0	1	0	1	0	0	1	1	1	0	1	0	1	0
2839	2	1	0	0	0	0	0	0	0	1	0	0	1	0	1	0	0	1	0	0	1	0	0	1	0	0	0	1	0
2840	2	1	1	0	1	0	0	0	0	1	0	0	1	0	1	0	0	1	0	0	1	0	1	1	0	0	0	1	0
2841	2	1	0	0	1	0	1	0	0	1	0	0	1	0	1	0	0	0	1	0	1	0	0	1	0	0	1	1	0
2842	2	1	0	0	1	0	0	0	1	1	0	0	1	0	1	0	0	1	0	0	0	1	0	1	0	0	0	1	0
2843	2	1	0	0	0	0	1	0	0	1	0	0	0	0	1	0	0	1	0	0	1	0	1	0	1	0	0	0	0
2844	2	1	0	0	0	1	1	1	0	1	0	0	1	0	1	0	0	1	0	0	1	0	0	1	0	0	0	1	0
2845	2	1	1	0	1	0	1	0	1	1	0	0	0	1	0	0	1	1	0	0	1	0	1	0	0	0	0	1	0
2846	2	1	1	0	0	0	1	0	0	1	0	0	1	0	0	1	0	1	0	0	1	0	0	0	0	0	0	1	0
2847	2	1	0	0	0	0	1	1	0	1	0	0	1	0	1	0	0	1	0	0	1	0	0	0	1	0	1	1	0
2848	2	1	0	0	0	0	0	0	0	1	0	0	0	0	1	0	0	0	1	0	0	1	0	0	1	1	0	1	0
2849	2	1	1	0	1	0	1	0	1	1	0	0	0	0	0	0	1	1	0	0	0	1	1	0	1	1	0	1	0
2850	2	1	0	0	1	0	0	0	1	1	0	0	1	0	0	1	0	1	0	0	0	1	0	1	0	0	0	1	0
2851	2	1	1	0	0	1	1	0	0	1	0	0	0	0	1	0	0	1	0	0	0	1	0	0	0	0	1	0	0
2852	2	1	0	0	0	0	1	0	0	1	0	0	1	0	1	0	0	1	0	0	0	1	0	0	0	0	0	1	0
2853	2	1	0	0	1	0	1	1	0	1	0	0	1	0	1	0	0	1	0	0	0	1	0	1	0	0	0	1	0
2854	2	0	1	0	0	0	0	0	0	1	0	0	1	0	1	0	0	1	0	0	0	1	1	0	1	0	0	1	0
2855	2	0	1	1	1	0	0	1	1	1	0	0	0	1	0	0	1	0	1	0	1	0	1	0	1	1	1	1	0
2856	2	1	0	0	0	0	1	0	0	1	0	0	0	0	1	0	0	1	0	0	1	0	1	0	0	1	0	1	0
2858	2	1	1	0	0	0	1	1	0	1	0	0	1	0	1	0	0	1	0	0	0	1	1	0	1	0	1	0	1
2859	2	0	1	0	0	1	0	0	0	1	0	0	0	0	1	0	0	1	0	0	0	1	1	0	1	1	0	1	0
2860	2	1	0	0	1	0	1	0	0	1	0	0	1	0	1	0	0	1	0	0	1	0	0	1	0	0	0	1	0
2861	2	1	0	0	0	0	0	0	1	1	0	0	0	1	0	1	0	1	0	0	1	0	0	0	1	0	0	0	0
2862	2	1	0	0	0	0	1	0	0	1	0	0	0	0	0	1	0	1	0	0	0	1	1	0	1	0	0	1	0
2863	2	1	0	0	0	0	1	0	0	1	0	0	0	1	1	0	0	1	0	0	1	0	0	1	0	0	1	1	0
2864	2	1	0	0	1	0	1	0	0	1	0	0	0	0	0	0	1	1	0	0	1	0	0	1	0	0	0	1	0
2865	2	1	0	0	1	0	1	0	0	1	0	0	0	1	1	0	0	1	0	0	0	1	0	1	0	0	0	1	0
2866	2	1	1	0	1	1	1	0	1	1	0	0	1	0	0	0	1	0	1	0	1	0	1	0	1	0	0	1	0
2867	2	1	0	0	0	0	0	0	0	1	0	0	0	1	1	0	0	1	0	0	0	1	0	0	1	0	0	1	0
2868	2	1	0	0	0	0	0	0	0	1	0	0	0	0	1	0	0	1	0	0	0	1	0	0	0	1	1	1	0
2869	2	1	0	0	0	0	0	0	0	1	0	0	0	1	1	0	0	1	0	0	1	0	0	0	0	1	1	1	0
2870	2	1	1	0	0	0	0	0	0	1	0	0	1	0	0	1	0	1	0	0	1	0	0	1	0	0	0	1	0
2871	2	1	0	0	1	1	1	1	1	1	0	0	1	0	1	0	0	1	0	0	0	1	0	1	0	0	1	1	0
2872	2	1	0	0	0	0	1	0	0	1	0	0	1	0	1	0	0	1	0	0	1	0	0	0	0	0	0	1	0
2873	2	1	0	0	0	0	1	0	0	1	0	0	1	0	1	0	0	1	0	0	0	1	0	1	0	0	0	1	0
2874	2	1	0	0	1	0	1	0	0	1	0	0	0	1	1	0	0	0	1	0	1	0	0	0	0	0	0	1	0
2875	2	1	0	0	1	1	1	0	0	1	0	0	1	0	0	0	1	1	0	0	0	1	1	1	0	1	0	1	0
2876	2	1	0	0	0	0	0	1	0	1	0	0	0	1	1	0	0	1	0	0	0	1	0	0	1	0	0	1	0
2877	2	1	0	0	0	0	1	0	0	1	0	0	1	0	0	1	0	1	0	0	1	0	0	0	0	0	0	1	0
2878	2	1	0	0	1	0	1	0	1	1	0	0	1	0	1	0	0	1	0	0	1	0	0	0	1	0	1	1	0
2879	2	1	0	0	0	0	1	0	0	1	0	0	0	0	1	0	0	1	0	0	0	1	0	1	0	0	0	1	0
2880	2	1	1	1	0	0	1	0	1	1	0	0	1	0	1	0	0	0	1	0	1	0	1	0	1	0	0	0	1
2881	2	1	0	0	1	0	1	0	0	1	0	0	0	0	1	0	0	1	0	0	1	0	1	0	1	0	0	1	0
2882	2	1	0	0	1	0	1	0	0	1	0	0	1	0	0	1	0	1	0	0	0	1	0	1	0	0	0	1	0
2883	2	1	0	0	0	0	0	0	1	1	0	0	0	0	1	0	0	1	0	0	1	0	0	0	0	0	1	1	0
2884	2	1	0	0	1	0	1	0	0	1	0	0	0	1	1	0	0	1	0	0	1	0	0	1	0	0	1	1	0
2885	2	1	1	0	0	0	1	0	0	1	0	0	1	0	0	1	0	1	0	0	0	1	0	1	0	0	0	1	0
2886	2	1	0	0	0	1	0	0	0	1	0	0	1	0	1	0	0	1	0	0	0	1	0	0	0	0	0	1	0
2887	2	1	0	0	1	0	0	0	0	1	0	0	1	0	0	1	0	1	0	0	0	1	0	1	0	0	0	1	0
2888	2	1	0	0	1	0	1	1	0	1	0	0	0	1	1	0	0	1	0	0	0	1	0	0	0	0	1	1	0
2889	2	1	0	0	0	1	1	1	1	1	0	0	1	0	1	0	0	1	0	0	1	0	0	1	0	0	1	1	0
2890	2	1	0	0	0	0	1	0	0	1	0	0	0	0	1	0	0	1	0	0	1	0	0	1	0	1	1	1	0
2891	2	1	0	0	0	0	1	0	0	1	0	0	0	1	0	0	1	0	1	0	0	1	1	0	0	0	0	1	0
2892	2	1	0	0	0	0	0	0	0	1	0	0	1	0	0	1	0	0	1	0	1	0	1	0	1	0	0	0	1
2893	2	1	0	0	1	0	1	0	0	1	0	0	1	0	1	0	0	1	0	0	1	0	0	0	1	0	0	0	1
2894	2	1	0	0	0	0	1	0	0	1	0	0	0	0	1	0	0	0	1	0	1	0	0	0	0	0	1	1	0
2895	2	1	0	0	0	0	1	0	0	1	0	0	0	1	0	1	0	1	0	0	0	1	1	0	0	0	0	1	0
2896	2	1	0	0	0	0	0	0	0	1	0	0	0	1	1	0	0	1	0	0	1	0	0	0	0	0	0	1	0
2897	2	1	1	0	1	1	1	0	1	1	0	0	0	0	1	0	0	1	0	0	1	0	0	0	0	1	0	1	0
2898	2	1	0	0	1	0	1	0	0	1	0	0	1	0	1	0	0	1	0	0	1	0	0	0	0	0	1	0	1
2899	2	1	0	0	0	0	0	0	0	1	0	0	0	0	0	1	0	1	0	0	1	0	1	0	1	0	0	1	0
2900	2	1	1	0	0	0	1	1	0	1	0	0	1	0	0	1	0	1	0	0	1	0	1	0	1	0	1	1	0
2901	2	1	1	0	0	1	1	1	0	1	0	0	1	0	1	0	0	1	0	0	1	0	1	0	1	1	1	1	0
2902	2	1	0	0	0	0	1	0	0	1	0	0	1	0	1	0	0	1	0	0	0	1	1	0	1	0	0	1	0
2903	2	1	0	0	0	0	1	0	0	1	0	0	1	0	1	0	0	1	0	0	0	1	0	0	1	1	1	0	1
2904	2	1	0	0	0	0	1	1	0	1	0	0	1	0	0	1	0	0	1	0	0	1	1	0	1	1	1	0	1
2905	2	0	1	1	0	0	0	0	0	1	0	0	1	0	0	1	0	0	1	0	1	0	0	0	1	1	0	1	0
2906	2	1	1	0	0	0	1	0	0	1	0	0	0	1	0	1	0	1	0	0	1	0	0	1	0	0	0	1	0
2908	2	1	1	0	0	1	1	0	1	1	0	0	0	0	0	1	0	1	0	0	0	1	1	0	1	0	0	1	0
2909	2	1	0	0	0	1	1	0	0	1	0	0	0	0	0	1	0	0	1	0	1	0	0	0	1	1	0	0	0
2910	2	1	0	1	1	1	1	1	1	1	0	0	1	0	1	0	0	0	1	0	1	0	0	1	0	1	0	1	0
2911	2	1	0	0	0	0	1	0	0	1	0	0	0	0	0	1	0	1	0	0	1	0	0	0	1	0	0	0	0
2912	2	1	1	0	0	0	1	0	1	1	0	0	0	0	1	0	0	1	0	0	1	0	0	0	0	0	0	1	0
2913	2	1	0	1	1	1	1	0	1	1	0	0	0	1	0	1	0	1	0	0	1	0	0	1	0	1	1	1	0
2914	2	1	0	0	0	0	1	0	1	1	0	0	1	0	0	1	0	1	0	0	1	0	1	1	0	0	0	1	0
2915	2	1	0	0	0	0	1	0	0	1	0	0	1	0	1	0	0	1	0	0	1	0	0	0	0	1	0	1	0
2916	2	1	0	1	0	0	1	0	0	1	0	0	0	0	1	0	0	0	1	0	1	0	0	0	1	1	0	1	0
2917	2	1	1	1	0	0	1	1	1	1	0	0	0	0	0	1	0	1	0	0	1	0	0	1	0	1	1	0	0
2918	2	1	1	0	1	0	1	0	0	1	0	0	1	0	0	1	0	1	0	0	0	1	0	0	1	0	1	1	0
2919	2	1	1	0	0	0	1	0	0	1	0	0	0	0	0	1	0	1	0	0	0	1	0	0	0	1	0	1	0
2921	2	1	0	0	0	0	0	0	0	1	0	0	0	1	0	1	0	0	1	0	0	1	1	0	1	1	0	1	0
2922	2	1	1	0	0	0	1	0	0	1	0	0	0	1	1	0	0	0	1	0	0	1	0	1	0	0	0	1	0
2923	2	1	0	0	1	1	1	0	0	1	0	0	1	0	0	1	0	0	1	0	0	1	0	1	0	1	0	1	0
2924	2	1	0	0	0	0	1	0	0	1	0	0	0	1	1	0	0	0	1	0	0	1	1	0	0	0	0	1	0
2925	2	1	1	0	0	0	0	0	0	1	0	0	0	1	0	1	0	0	1	0	0	1	1	0	1	1	0	1	0
2926	2	1	0	0	0	0	0	0	0	1	0	0	0	0	0	1	0	0	1	0	0	1	1	0	0	1	0	0	0
2927	2	0	1	0	0	0	1	1	0	1	0	0	0	0	1	0	0	0	1	0	0	1	0	0	1	1	0	1	0
2928	2	1	0	0	0	0	1	0	0	1	0	0	0	0	0	1	0	0	1	0	0	1	1	0	0	0	0	1	0
2929	2	1	0	0	0	0	1	0	0	1	0	0	0	0	1	0	0	0	1	0	0	1	0	0	0	1	0	1	0
2930	2	1	0	0	0	0	1	0	0	1	0	0	0	1	0	1	0	0	1	0	0	1	0	0	0	0	0	1	0
2931	2	1	1	0	0	0	1	0	0	1	0	0	0	1	1	0	0	0	1	0	0	1	1	0	1	1	0	1	0
2932	2	1	0	0	0	0	1	0	0	1	0	0	0	1	0	1	0	0	1	0	0	1	1	0	1	0	0	1	0
2933	2	1	0	0	1	0	1	0	0	1	0	0	0	1	0	1	0	0	1	0	0	1	0	1	0	0	0	1	0
2934	2	1	0	0	1	0	1	0	0	1	0	0	0	0	0	1	0	0	1	0	0	1	0	0	0	1	0	1	0
2935	2	1	1	0	0	0	1	0	0	1	0	0	0	0	0	1	0	0	1	0	0	1	1	1	0	0	0	1	0
2936	2	1	1	0	0	0	1	0	0	1	0	0	0	1	0	1	0	0	1	0	0	1	0	0	0	1	0	1	0
2937	2	1	0	0	0	1	1	1	0	1	0	0	0	0	0	1	0	0	1	0	0	1	1	0	0	1	0	1	0
2938	2	0	1	0	0	0	0	0	0	1	0	0	0	0	1	0	0	0	1	0	0	1	0	0	1	0	0	1	0
2939	2	1	1	0	0	0	1	0	0	1	0	0	0	0	0	1	0	0	1	0	0	1	0	0	1	0	0	1	0
2940	2	1	0	0	1	0	1	0	0	1	0	0	0	1	0	1	0	0	1	0	0	1	0	0	0	1	0	1	0
2941	2	1	0	0	1	0	1	0	0	1	0	0	0	1	1	0	0	0	1	0	0	1	1	1	0	0	0	1	0
2942	2	1	0	0	0	0	1	0	0	1	0	0	0	0	0	1	0	0	1	0	0	1	1	0	0	1	0	1	0
2943	2	1	1	0	0	0	1	0	1	1	0	0	0	1	0	1	0	0	1	0	0	1	1	0	0	1	0	1	0
2944	2	1	0	0	0	0	1	0	0	1	0	0	0	1	0	1	0	0	1	0	0	1	0	0	0	0	0	1	0
2945	2	1	0	0	0	0	1	0	0	1	0	0	0	0	1	0	0	0	1	0	0	1	1	0	0	0	0	1	0
2946	2	1	0	0	0	0	0	0	0	1	0	0	0	0	0	1	0	0	1	0	0	1	0	0	0	0	0	1	0
2947	2	1	0	0	0	0	0	0	0	1	0	0	0	0	1	0	0	0	1	0	0	1	0	0	1	0	0	1	0
2949	2	1	1	0	0	0	1	0	0	1	0	0	0	1	0	1	0	0	1	0	0	1	1	0	1	0	0	1	0
2950	2	1	0	0	0	0	1	0	1	1	0	0	0	0	0	1	0	0	1	0	0	1	0	0	0	0	0	0	0
2951	2	1	0	0	1	0	1	0	0	1	0	0	0	1	0	1	0	0	1	0	0	1	1	1	0	0	0	1	0
2952	2	1	0	0	0	0	1	0	0	1	0	0	0	1	0	1	0	0	1	0	0	1	0	0	1	0	1	1	0
2953	2	1	0	0	0	0	1	0	0	1	0	0	0	0	0	1	0	0	1	0	0	1	1	1	0	1	0	1	0
2954	2	1	0	0	0	1	1	0	0	1	0	0	0	0	1	0	0	0	1	0	0	1	1	1	0	1	0	1	0
2955	2	1	0	0	0	0	1	0	0	1	0	0	0	1	0	1	0	0	1	0	0	1	1	0	1	1	0	1	0
2956	2	1	0	0	0	0	1	0	0	1	0	0	0	0	0	1	0	0	1	0	0	1	1	1	0	0	0	1	0
2957	2	1	1	0	0	0	1	0	0	1	0	0	0	0	1	0	0	0	1	0	0	1	0	0	0	0	0	1	0
2958	2	1	0	0	0	0	1	0	0	1	0	0	0	1	1	0	0	0	1	0	0	1	0	0	1	0	0	1	0
2959	2	1	0	0	0	0	1	0	0	1	0	0	0	1	1	0	0	0	1	0	0	1	0	0	0	0	0	1	0
2960	2	1	0	0	0	0	1	0	0	1	0	0	0	0	1	0	0	0	1	0	0	1	1	1	0	1	0	1	0
2961	2	1	0	0	0	1	1	0	0	1	0	0	0	1	0	1	0	0	1	0	0	1	1	0	1	1	0	1	0
2962	2	1	0	1	0	1	1	0	0	1	0	0	0	0	0	1	0	0	1	0	0	1	1	0	0	1	0	0	1
2963	2	1	1	0	0	0	1	0	0	1	0	0	0	0	0	1	0	0	1	0	0	1	1	0	0	0	0	1	0
2964	2	1	0	0	0	0	1	0	0	1	0	0	0	1	0	1	0	0	1	0	0	1	1	0	0	0	0	1	0
2965	2	1	1	0	0	0	0	0	0	1	0	0	0	0	0	1	0	0	1	0	0	1	0	1	0	0	0	1	0
2966	2	1	1	0	0	0	1	0	0	1	0	0	0	1	0	1	0	0	1	0	0	1	1	1	0	0	0	1	0
2967	2	1	0	0	0	0	1	0	0	1	0	0	0	1	0	1	0	0	1	0	0	1	0	0	1	0	0	1	0
2968	2	1	1	0	0	0	1	0	0	1	0	0	0	1	0	1	0	0	1	0	0	1	1	0	0	1	0	1	0
2969	2	1	0	0	0	0	1	0	0	1	0	0	0	1	0	1	0	0	1	0	0	1	0	0	0	1	0	1	0
2970	2	1	0	0	0	0	1	0	0	1	0	0	0	1	0	1	0	0	1	0	0	1	0	0	0	1	0	1	0
2971	2	1	0	0	0	0	0	0	0	1	0	0	0	1	0	1	0	0	1	0	0	1	0	1	0	1	0	1	0
2972	2	1	0	0	0	0	1	0	0	1	0	0	0	0	0	1	0	0	1	0	0	1	0	1	0	0	0	1	0
2973	2	1	0	0	0	0	0	0	0	1	0	0	0	0	0	1	0	0	1	0	0	1	0	0	1	1	0	1	0
2974	2	1	0	0	0	0	0	0	0	1	0	0	0	1	0	1	0	0	1	0	0	1	0	0	1	1	0	1	0
2975	2	1	0	0	0	1	1	0	0	1	0	0	0	0	0	1	0	0	1	0	0	1	1	0	0	0	0	1	0
2976	2	1	0	0	1	0	0	0	0	1	0	0	0	1	0	1	0	0	1	0	0	1	0	1	0	0	0	1	0
2977	2	1	0	0	0	1	1	0	0	1	0	0	0	0	0	1	0	0	1	0	0	1	0	1	0	1	0	1	0
2978	2	1	1	0	0	0	0	0	0	1	0	0	0	1	0	1	0	0	1	0	0	1	1	0	1	0	0	1	0
2979	2	1	1	0	0	0	0	0	0	1	0	0	0	1	0	1	0	0	1	0	0	1	0	1	0	0	0	1	0
2980	2	1	0	0	0	0	1	0	0	1	0	0	0	1	0	1	0	0	1	0	0	1	1	0	0	0	0	1	0
2981	2	1	1	0	0	0	1	0	0	1	0	0	0	1	0	1	0	0	1	0	0	1	1	1	0	1	0	1	0
2982	2	1	1	0	0	0	1	0	0	1	0	0	0	1	0	1	0	0	1	0	0	1	0	1	0	1	0	1	0
2983	2	1	0	0	0	0	1	0	0	1	0	0	0	0	0	1	0	0	1	0	0	1	0	0	1	1	0	1	0
2984	2	1	1	0	0	0	1	0	0	1	0	0	0	1	0	1	0	0	1	0	0	1	1	0	1	0	0	0	0
2985	2	1	0	0	1	0	0	0	0	1	0	0	0	1	0	1	0	0	1	0	0	1	1	0	0	0	0	0	0
2986	2	1	0	0	0	1	1	0	1	1	0	0	0	1	0	1	0	0	1	0	0	1	1	0	0	1	0	0	0
2987	2	1	1	1	0	0	1	1	1	1	0	0	0	0	0	1	0	0	1	0	0	1	1	0	1	1	0	1	0
2988	2	1	1	0	0	0	0	0	0	1	0	0	0	0	0	1	0	0	1	0	0	1	1	0	1	1	0	1	0
2989	2	1	1	0	0	0	1	0	0	1	0	0	0	0	0	1	0	0	1	0	0	1	1	0	1	1	0	1	0
2990	2	1	1	0	0	1	1	0	1	1	0	0	0	0	0	1	0	0	1	0	0	1	1	0	1	0	0	0	0
2991	2	1	1	0	0	0	0	0	0	1	0	0	0	1	0	1	0	1	0	0	0	1	0	1	0	0	0	1	0
2992	2	1	0	0	0	0	0	0	0	1	0	1	0	0	0	1	0	1	0	0	1	0	1	1	0	0	0	1	0
2993	2	1	0	0	0	0	1	0	0	1	0	1	0	0	0	1	0	0	1	0	0	1	1	1	0	0	0	1	0
2994	2	1	1	0	0	0	1	0	0	1	0	0	0	1	0	0	1	0	1	0	1	0	0	0	1	1	0	1	0
2995	2	1	0	0	0	0	1	0	0	1	0	0	0	1	0	1	0	1	0	0	1	0	1	1	0	1	0	0	0
2996	2	1	1	0	0	0	1	0	0	1	0	0	0	0	0	1	0	1	0	0	1	0	1	0	1	1	0	1	0
2997	2	0	1	0	0	0	1	0	0	1	0	0	1	0	1	0	0	1	0	0	1	0	1	0	1	0	0	1	0
2998	2	1	0	0	0	0	1	0	0	1	0	0	1	0	0	1	0	0	1	0	0	1	0	0	0	0	0	1	0
2999	2	1	0	0	0	0	1	0	0	1	0	0	0	0	0	1	0	0	1	0	0	1	0	0	1	1	0	1	0
3000	3	1	0	0	0	0	1	0	0	0	1	0	0	0	0	1	0	1	0	0	0	1	1	0	0	1	0	1	0
3001	3	1	0	0	0	0	1	1	0	0	1	0	1	0	1	0	0	1	0	0	0	1	1	0	1	1	0	0	1
3002	3	1	0	0	1	0	0	0	0	0	1	0	0	0	0	0	1	1	0	0	0	1	0	0	1	0	0	1	0
3003	3	1	0	0	0	0	1	0	0	0	1	0	1	0	1	0	0	1	0	0	0	1	0	1	0	0	0	1	0
3004	3	0	1	0	0	0	1	1	0	0	1	1	0	0	1	0	0	1	0	0	0	1	0	0	0	0	1	1	0
3005	3	1	0	0	1	0	0	0	0	0	1	0	1	0	0	1	0	0	1	0	0	1	1	1	0	0	0	1	0
3006	3	1	0	0	0	0	1	0	0	0	1	1	0	0	1	0	0	1	0	0	0	1	0	0	0	0	1	1	0
3007	3	1	0	0	0	0	1	0	0	0	1	0	0	1	1	0	0	0	1	0	0	1	0	0	0	0	0	1	0
3008	3	1	0	0	0	0	0	0	0	0	1	0	0	1	0	1	0	1	0	0	0	1	0	0	1	1	0	1	0
3009	3	1	1	0	0	0	1	0	0	0	1	0	1	0	1	0	0	0	1	0	0	1	0	0	0	0	0	1	0
3010	3	1	0	0	1	0	1	1	0	0	1	0	1	0	0	1	0	0	1	0	0	1	0	0	1	1	0	1	0
3011	3	1	1	0	0	0	1	0	0	0	1	0	0	1	1	0	0	1	0	0	0	1	1	0	1	0	0	1	0
3012	3	1	0	0	0	0	1	0	0	0	1	1	0	0	0	1	0	1	0	0	0	1	0	0	1	0	0	1	0
3013	3	1	0	0	0	1	1	0	1	0	1	0	1	0	0	1	0	1	0	0	0	1	0	1	0	0	0	1	0
3014	3	1	1	0	0	0	1	0	0	0	1	0	1	0	0	1	0	1	0	0	0	1	0	0	1	0	0	0	1
3015	3	1	0	0	0	0	0	0	0	0	1	0	1	0	1	0	0	1	0	0	0	1	0	1	0	1	0	1	0
3016	3	1	0	0	0	0	1	0	0	0	1	0	0	1	0	1	0	1	0	0	0	1	0	1	0	1	0	1	0
3017	3	1	0	1	0	0	1	0	0	0	1	0	1	0	0	1	0	1	0	0	0	1	1	0	0	0	0	1	0
3018	3	1	0	0	1	0	1	0	0	0	1	0	0	1	0	0	1	1	0	0	0	1	0	1	0	1	0	1	0
3019	3	1	0	0	0	0	1	0	0	0	1	0	0	1	1	0	0	1	0	0	0	1	0	0	1	0	0	1	0
3020	3	0	1	0	0	0	0	0	0	0	1	0	0	1	0	0	1	1	0	0	0	1	1	0	1	0	0	1	0
3021	3	1	0	0	0	0	1	0	0	0	1	0	0	1	1	0	0	1	0	0	0	1	1	0	1	0	0	1	0
3022	3	1	0	0	0	0	1	0	0	0	1	1	0	0	0	1	0	1	0	0	0	1	1	0	1	1	0	1	0
3023	3	1	0	0	1	0	1	0	0	0	1	1	0	0	0	0	1	0	1	0	0	1	1	0	1	1	0	1	0
3024	3	1	0	0	0	0	0	0	0	0	1	1	0	0	1	0	0	1	0	0	0	1	0	0	1	1	0	1	0
3025	3	1	0	0	1	0	0	0	0	0	1	0	1	0	1	0	0	1	0	0	0	1	0	1	0	0	0	1	0
3026	3	1	0	0	0	0	0	1	0	0	1	0	1	0	1	0	0	0	1	0	0	1	0	0	0	0	1	1	0
3027	3	1	1	0	0	0	0	0	0	0	1	0	1	0	1	0	0	0	1	0	0	1	1	0	0	0	1	1	0
3028	3	1	0	0	0	0	0	0	0	0	1	1	0	0	0	0	1	1	0	0	0	1	1	0	1	1	0	1	0
3029	3	1	0	0	0	0	1	0	0	0	1	0	0	0	0	0	1	0	1	0	0	1	0	1	0	0	0	1	0
3030	3	0	0	0	0	0	1	0	0	0	1	1	0	0	0	1	0	1	0	0	0	1	0	1	0	0	0	1	0
3031	3	1	0	0	1	0	0	0	1	0	1	0	0	0	0	1	0	1	0	0	0	1	0	1	0	0	0	1	0
3032	3	1	0	0	0	0	1	0	0	0	1	1	0	0	1	0	0	0	1	0	0	1	0	0	1	0	0	1	0
3033	3	1	0	0	0	0	0	0	0	0	1	0	1	0	1	0	0	0	1	0	0	1	0	0	1	0	0	1	0
3034	3	0	1	0	0	0	0	0	0	0	1	1	0	0	0	1	0	0	1	0	0	1	0	0	0	0	0	1	0
3035	3	1	0	0	1	0	0	0	1	0	1	0	1	0	1	0	0	1	0	0	0	1	1	1	0	0	0	1	0
3036	3	1	0	0	0	0	1	0	0	0	1	0	1	0	1	0	0	1	0	0	0	1	0	0	1	1	0	1	0
3037	3	1	0	0	0	0	0	1	0	0	1	0	1	0	1	0	0	1	0	0	0	1	1	1	0	0	1	1	0
3038	3	1	0	1	0	1	1	0	0	0	1	1	0	0	0	1	0	0	1	0	0	1	1	0	0	1	0	1	0
3039	3	1	0	0	1	1	0	0	0	0	1	0	1	0	1	0	0	0	1	0	0	1	0	0	1	0	0	1	0
3040	3	1	0	0	0	0	1	0	0	0	1	1	0	0	0	1	0	1	0	0	0	1	1	0	1	0	0	1	0
3041	3	1	0	0	0	0	0	0	0	0	1	0	0	1	0	1	0	1	0	0	0	1	1	0	1	1	1	1	0
3042	3	1	1	0	1	0	0	0	0	0	1	1	0	0	0	1	0	0	1	0	0	1	0	0	1	1	0	1	0
3043	3	1	0	0	0	0	0	0	0	0	1	0	0	1	1	0	0	1	0	0	0	1	0	0	1	0	0	1	0
3044	3	1	0	0	1	1	0	0	0	0	1	0	0	1	1	0	0	1	0	0	0	1	0	1	0	0	0	1	0
3045	3	1	0	0	0	0	1	0	0	0	1	0	0	0	1	0	0	1	0	0	0	1	1	0	1	0	0	0	0
3046	3	1	0	0	1	0	1	0	1	0	1	0	1	0	0	1	0	1	0	0	0	1	1	1	0	0	0	1	0
3047	3	1	0	0	1	0	0	0	0	0	1	0	0	1	1	0	0	1	0	0	0	1	0	1	0	0	0	1	0
3048	3	1	1	0	0	0	0	0	0	0	1	0	0	0	0	0	1	1	0	0	0	1	1	0	0	0	0	1	0
3049	3	1	0	0	1	0	0	0	0	0	1	0	0	1	1	0	0	1	0	0	0	1	1	0	1	0	0	1	0
3050	3	1	1	0	0	0	1	0	0	0	1	0	1	0	0	1	0	0	1	0	0	1	0	0	1	1	0	1	0
3051	3	1	0	0	0	0	1	0	0	0	1	0	0	1	0	1	0	1	0	0	0	1	1	1	0	0	0	1	0
3052	3	1	1	0	0	0	1	0	0	0	1	0	0	0	1	0	0	1	0	0	0	1	1	0	1	1	1	1	0
3053	3	1	0	0	1	0	1	0	0	0	1	1	0	0	0	1	0	1	0	0	0	1	1	0	1	1	0	1	0
3054	3	1	0	0	1	0	0	0	0	0	1	0	1	0	0	1	0	1	0	0	0	1	0	1	0	0	0	1	0
3055	3	1	0	0	1	0	0	1	0	0	1	0	0	1	1	0	0	0	1	0	0	1	0	0	0	1	1	1	0
3056	3	1	0	0	0	0	0	1	0	0	1	0	1	0	1	0	0	0	1	0	0	1	0	0	0	0	0	1	0
3057	3	1	1	0	0	0	0	0	0	0	1	0	0	1	0	1	0	1	0	0	0	1	1	0	0	0	0	1	0
3058	3	0	1	0	0	0	1	0	0	0	1	1	0	0	1	0	0	1	0	0	0	1	0	0	1	0	0	1	0
3059	3	1	0	0	0	0	0	1	0	0	1	1	0	0	1	0	0	1	0	0	0	1	0	0	1	0	0	1	0
3060	3	1	0	0	1	0	1	0	0	0	1	0	1	0	0	0	1	1	0	0	0	1	1	0	1	0	0	1	0
3061	3	1	0	0	0	1	1	0	0	0	1	0	1	0	0	0	1	0	1	0	0	1	0	0	1	0	0	1	0
3062	3	1	0	0	0	0	1	0	0	0	1	1	0	0	0	1	0	0	1	0	0	1	0	0	0	1	0	1	0
3063	3	1	0	0	1	0	1	0	0	0	1	1	0	0	0	1	0	0	1	0	0	1	1	0	0	0	0	0	0
3064	3	1	0	0	1	0	1	0	0	0	1	0	1	0	1	0	0	0	1	0	0	1	0	1	0	0	0	1	0
3065	3	1	0	0	0	0	1	0	0	0	1	1	0	0	1	0	0	1	0	0	0	1	1	0	0	0	0	1	0
3066	3	1	1	0	0	0	1	0	0	0	1	0	1	0	0	1	0	0	1	0	0	1	0	1	0	0	0	1	0
3067	3	1	0	0	0	0	0	0	0	0	1	1	0	0	0	0	1	0	1	0	0	1	1	1	0	0	0	1	0
3068	3	1	0	0	0	0	1	0	0	0	1	1	0	0	0	1	0	1	0	0	0	1	1	1	0	0	0	1	0
3069	3	1	0	0	0	0	1	0	0	0	1	0	0	0	0	0	1	1	0	0	0	1	0	0	1	0	0	0	0
3070	3	0	1	0	0	0	0	0	0	0	1	0	0	0	1	0	0	1	0	0	0	1	0	0	1	0	0	1	0
3071	3	1	0	0	1	0	0	0	0	0	1	0	0	1	0	1	0	1	0	0	0	1	0	0	1	1	0	1	0
3072	3	1	1	1	0	1	0	0	0	0	1	0	0	0	0	0	1	0	1	0	1	0	0	0	0	1	0	0	0
3073	3	1	1	0	1	1	1	0	0	0	1	0	1	0	0	0	1	1	0	0	0	1	0	0	1	0	0	1	0
3074	3	1	0	0	0	0	0	0	0	0	1	0	0	1	0	1	0	0	1	0	0	1	0	0	0	0	0	1	0
3075	3	1	0	0	0	1	0	0	0	0	1	0	0	0	0	0	1	0	1	0	0	1	1	0	1	1	0	1	0
3076	3	1	0	0	0	0	1	0	0	0	1	0	1	0	0	1	0	1	0	0	0	1	0	0	1	1	0	1	0
3077	3	1	0	0	0	0	1	0	0	0	1	0	1	0	0	1	0	0	1	0	0	1	1	0	0	0	0	1	0
3078	3	1	1	0	0	0	0	0	0	0	1	0	0	1	1	0	0	0	1	0	0	1	1	0	0	1	1	1	0
3079	3	0	1	0	0	0	1	0	0	0	1	0	1	0	0	0	1	0	1	0	0	1	1	0	0	0	0	1	0
3080	3	1	0	0	0	0	1	0	0	0	1	1	0	0	1	0	0	1	0	0	0	1	0	1	0	0	1	1	0
3081	3	1	0	0	0	0	1	0	0	0	1	0	1	0	1	0	0	1	0	0	0	1	0	0	1	0	0	1	0
3082	3	0	1	0	0	0	0	0	0	0	1	0	0	1	0	1	0	1	0	0	0	1	1	0	0	0	0	1	0
3083	3	1	0	0	0	0	1	0	0	0	1	0	1	0	1	0	0	1	0	0	0	1	1	1	0	0	0	1	0
3084	3	1	0	0	0	0	1	0	0	0	1	0	0	1	1	0	0	0	1	0	0	1	0	1	0	1	0	1	0
3085	3	1	0	0	0	0	1	0	0	0	1	0	1	0	0	1	0	1	0	0	0	1	0	1	0	0	0	1	0
3086	3	1	0	0	0	0	1	0	0	0	1	0	0	0	0	1	0	1	0	0	0	1	0	0	1	0	0	1	0
3087	3	0	1	0	0	0	0	0	0	0	1	0	0	1	1	0	0	1	0	0	0	1	1	0	1	1	0	1	0
3088	3	1	0	0	0	0	1	0	0	0	1	0	0	1	1	0	0	1	0	0	0	1	1	0	0	1	0	1	0
3089	3	1	0	0	1	0	0	0	0	0	1	0	1	0	0	0	1	1	0	0	0	1	0	0	1	0	0	1	0
3090	3	0	1	0	0	0	0	0	0	0	1	0	0	1	1	0	0	0	1	0	0	1	1	0	1	0	1	1	0
3091	3	1	0	0	0	0	0	0	0	0	1	0	0	0	1	0	0	1	0	0	0	1	0	0	0	1	1	1	0
3092	3	1	0	0	0	0	1	0	0	0	1	0	0	1	0	1	0	1	0	0	0	1	1	0	1	1	0	1	0
3093	3	1	0	0	0	0	0	0	0	0	1	0	0	1	0	1	0	1	0	0	0	1	0	0	1	0	0	1	0
3094	3	1	0	0	1	0	1	0	1	0	1	0	0	0	0	0	1	1	0	0	0	1	1	0	1	0	0	1	0
3095	3	1	0	0	0	0	0	1	0	0	1	1	0	0	1	0	0	0	1	0	0	1	1	0	0	0	0	1	0
3096	3	1	0	0	0	0	1	0	0	0	1	0	1	0	1	0	0	1	0	0	0	1	0	0	0	0	0	1	0
3097	3	1	0	0	0	1	1	0	0	0	1	0	0	1	1	0	0	0	1	0	0	1	0	1	0	1	0	1	0
3098	3	1	1	0	1	1	0	0	0	0	1	0	0	0	1	0	0	1	0	0	0	1	1	0	1	0	0	1	0
3099	3	1	0	0	1	0	1	0	1	0	1	0	1	0	0	1	0	1	0	0	0	1	0	1	0	0	0	1	0
3100	3	1	0	0	0	0	0	0	0	0	1	0	0	0	1	0	0	1	0	0	0	1	1	0	0	0	0	1	0
3101	3	1	0	0	0	0	1	0	0	0	1	0	0	1	0	1	0	1	0	0	0	1	0	1	0	0	0	1	0
3102	3	1	0	0	0	1	1	0	0	0	1	0	0	0	0	1	0	1	0	0	0	1	1	0	1	0	0	1	0
3103	3	1	0	0	1	0	0	0	0	0	1	0	0	1	0	1	0	1	0	0	0	1	0	0	1	0	0	1	0
3104	3	1	0	0	0	0	0	0	0	0	1	1	0	0	0	1	0	1	0	0	0	1	0	0	0	1	0	1	0
3105	3	1	1	0	0	0	1	0	0	0	1	0	0	0	0	1	0	0	1	0	0	1	0	0	1	1	0	1	0
3106	3	1	0	0	1	0	0	1	0	0	1	0	0	0	1	0	0	1	0	0	0	1	0	1	0	0	1	1	0
3107	3	1	0	0	1	0	1	0	0	0	1	0	1	0	0	1	0	1	0	0	0	1	0	1	0	0	0	1	0
3108	3	1	0	0	0	1	1	0	0	0	1	1	0	0	0	0	1	1	0	0	0	1	1	0	1	1	0	1	0
3109	3	1	0	0	0	0	1	0	0	0	1	1	0	0	1	0	0	1	0	0	0	1	0	0	1	1	0	1	0
3110	3	1	0	0	0	0	0	0	1	0	1	1	0	0	0	0	1	1	0	0	0	1	0	1	0	1	0	1	0
3111	3	1	0	1	0	0	0	0	0	0	1	1	0	0	0	1	0	0	1	0	0	1	1	1	0	0	0	0	0
3112	3	1	0	0	0	0	0	0	0	0	1	0	0	0	1	0	0	1	0	0	0	1	1	0	0	0	0	1	0
3113	3	1	0	0	0	0	1	0	0	0	1	0	1	0	1	0	0	0	1	0	0	1	0	0	1	1	0	1	0
3114	3	0	1	0	0	0	0	0	0	0	1	1	0	0	1	0	0	1	0	0	0	1	0	0	0	0	0	1	0
3115	3	1	1	0	0	0	0	0	0	0	1	0	0	0	1	0	0	1	0	0	0	1	0	1	0	0	0	1	0
3116	3	1	0	0	0	0	0	0	0	0	1	0	0	1	1	0	0	1	0	0	0	1	0	0	1	0	0	1	0
3117	3	1	0	0	0	0	1	0	0	0	1	0	1	0	0	1	0	0	1	0	0	1	1	1	0	0	0	1	0
3118	3	1	0	0	1	0	0	0	0	0	1	0	0	1	1	0	0	1	0	0	0	1	0	0	0	0	0	1	0
3119	3	1	0	0	1	0	0	0	0	0	1	0	0	1	0	1	0	1	0	0	0	1	0	0	1	1	0	1	0
3120	3	1	0	0	1	1	0	0	0	0	1	0	1	0	0	1	0	0	1	0	0	1	1	0	0	1	0	1	0
3121	3	1	0	0	0	0	1	0	1	0	1	0	0	1	0	1	0	1	0	0	0	1	0	1	0	0	0	1	0
3122	3	1	0	0	0	0	0	0	0	0	1	0	0	0	1	0	0	1	0	0	0	1	0	0	1	1	0	1	0
3123	3	0	0	0	1	0	0	0	0	0	1	0	0	1	1	0	0	0	1	0	0	1	0	0	0	1	1	1	0
3124	3	1	0	0	0	0	1	0	0	0	1	0	1	0	1	0	0	0	1	0	0	1	0	1	0	0	0	1	0
3125	3	1	0	0	1	0	1	0	0	0	1	0	1	0	1	0	0	1	0	0	0	1	1	1	0	1	0	1	0
3126	3	0	1	0	0	0	1	0	0	0	1	0	1	0	0	1	0	0	1	0	0	1	1	0	0	0	0	1	0
3127	3	1	1	0	0	0	1	0	0	0	1	1	0	0	1	0	0	1	0	0	0	1	0	1	0	1	1	1	0
3128	3	1	0	0	1	1	1	0	0	0	1	0	1	0	0	0	1	1	0	0	0	1	1	0	1	0	0	1	0
3129	3	1	0	0	0	0	1	0	0	0	1	0	0	1	0	1	0	1	0	0	0	1	1	0	1	0	0	1	0
3130	3	1	0	0	0	0	1	0	0	0	1	1	0	0	0	0	1	1	0	0	0	1	1	1	0	0	0	1	0
3131	3	1	0	0	1	0	0	0	0	0	1	0	1	0	0	1	0	1	0	0	0	1	0	0	0	0	0	1	0
3132	3	1	1	0	1	0	0	0	0	0	1	1	0	0	1	0	0	1	0	0	0	1	0	0	1	0	1	1	0
3133	3	1	0	0	0	0	1	0	0	0	1	1	0	0	0	0	1	0	1	0	0	1	0	0	1	1	0	1	0
3134	3	1	0	0	1	0	0	0	0	0	1	0	0	1	0	0	1	1	0	0	0	1	1	0	1	0	0	1	0
3135	3	1	1	0	0	0	0	0	0	0	1	0	1	0	1	0	0	1	0	0	0	1	1	0	1	1	0	1	0
3136	3	1	0	0	0	0	0	0	0	0	1	0	1	0	1	0	0	1	0	0	0	1	0	1	0	0	0	1	0
3137	3	1	0	0	0	0	0	0	0	0	1	0	0	0	1	0	0	1	0	0	0	1	1	0	1	0	0	1	0
3138	3	1	0	0	1	0	0	0	0	0	1	0	1	0	1	0	0	1	0	0	0	1	0	0	0	1	0	1	0
3139	3	1	1	0	0	0	1	0	0	0	1	0	0	0	0	1	0	1	0	0	0	1	0	1	0	0	0	1	0
3140	3	1	0	0	0	0	0	0	0	0	1	0	0	1	1	0	0	1	0	0	0	1	0	0	0	0	0	1	0
3141	3	1	0	0	0	0	1	0	0	0	1	0	0	1	1	0	0	1	0	0	0	1	0	0	1	1	0	1	0
3143	3	1	0	0	0	0	0	0	0	0	1	1	0	0	0	1	0	0	1	0	0	1	0	0	0	0	0	1	0
3144	3	1	0	0	0	0	1	0	0	0	1	0	0	0	1	0	0	1	0	0	0	1	0	1	0	1	0	1	0
3145	3	1	0	0	1	0	0	0	0	0	1	1	0	0	1	0	0	1	0	0	0	1	1	0	0	0	0	1	0
3146	3	1	0	0	1	0	0	1	0	0	1	0	1	0	1	0	0	1	0	0	0	1	0	1	0	0	1	1	0
3147	3	1	0	0	0	0	0	0	0	0	1	0	1	0	0	1	0	0	1	0	0	1	1	0	0	0	0	1	0
3148	3	1	0	0	0	0	0	0	0	0	1	0	1	0	1	0	0	1	0	0	0	1	0	1	0	1	0	1	0
[truncated: 794 more rows]

## Sheet: Coding File
Variable Name	Description
ID	individual identification number
Wave	Survey wave; 1=Sept 2020; 2=Dec 2020; 3=Mar 2021
blast14gip	Have you shopped for groceries in person in the last 14 days? 1=yes; 0=no or I don't know
blast14go	Have you shopped for groceries online in the last 14 days? 1=yes; 0=no or I don't know
blast14mk	Have you ordered from a meal kit service in the last 14 days? 1=yes; 0=no or I don't know
blast14ir	Have you ate at a restaurant and sat INDOORS in the last 14 days? 1=yes; 0=no or I don't know
blast14or	Have you ate at a restaurant and sat OUTDOORS in the last 14 days? 1=yes; 0=no or I don't know
blast14to	Have you ordered take-out from a restaurant in the last 14 days? 1=yes; 0=no or I don't know
blast14fb	Have you visited a food bank in the last 14 days? 1=yes; 0=no or I don't know
blast14fm	Have you visited a farmer's market in the last 14 days? 1=yes; 0=no or I don't know
dec	Indicator variable for December survey wave (1=yes; 0=no)
mar	Indicator variable for March survey wave (1=yes; 0=no)
ne	Indicator variable for Northeast region (1=yes; 0=no)
south	Indicator variable for South region (1=yes; 0=no)
midwest	Indicator variable for Midwest region (1=yes; 0=no)
loinc	Indicator variable for Income less than $50K (1=yes; 0=no)
medinc	Indicator variable for Income $50K - 99,999 (1=yes; 0=no)
hiinc	Indicator variable for Income $100K or more (1=yes; 0=no)
female	Indicator variable for gender: female (1=yes; 0=no)
male	Indicator variable for gender: male (1=yes; 0=no)
age1834	Indicator variable for age: 18-34 years (1=yes; 0=no)
age3554	Indicator variable for age: 35-54 years (1=yes; 0=no)
age55up	Indicator variable for age: 55 years or more (1=yes; 0=no)
bachelors	Indicator variable for education: bachelor's degree or higher (1=yes; 0=no)
repub	Indicator variable for political affiliation: republican (1=yes; 0=no)
dem	Indicator variable for political affiliation: democrat (1=yes; 0=no)
metro2	Indicator variable for lives in a metropolitan area (1=yes; 0=no)
snap2	Indicator variable for nutrition assistance recipient (1=yes; 0=no)
white	Indicator variable for race: white (1=yes; 0=no)
afam	Indicator variable for race: African American (1=yes; 0=no)
